# Supplementary material for: 1,4-Bis(4-pyridylmeth­yl)piperazin-1-ium perchlorate fumaric acid hemisolvate
Source: Acta Crystallogr Sect E Struct Rep Online. 2009 Jul 11;65(Pt 8):o1817. doi: 10.1107/S1600536809026026 (PMC2977376; doi:10.1107/S1600536809026026)
Supplement: Supplementary file 1 [file e-65-o1817-sup1.cif]

##############################################################################
###                                                                        ###
###        Electronic paper (Acta Crystallographica Section E)             ###
###                                                                        ###
##############################################################################
#                                                                            #
# This CIF contains the data in a paper accepted for publication in Acta     #
# Crystallographica Section E. It conforms to the requirements of Notes      #
# for Authors for Section E, and has been peer reviewed under the auspices   #
# of the IUCr Commission on Journals.                                        #
#                                                                            #
# Full details of the Crystallographic Information File format               #
# are given in the paper "The Crystallographic Information File (CIF):       #
# a New Standard Archive File for Crystallography" by S. R. Hall, F. H.      #
# Allen and I. D. Brown [Acta Cryst. (1991), A47, 655-685].                  #
#                                                                            #
# The current version of the core CIF dictionary is obtainable from          #
# ftp://ftp.iucr.org/pub/cif_core.dic. The current version number is 2.4.    #
#                                                                            #
# Software is freely available for graphical display of the structure(s) in  #
# this CIF.  For information consult the CIF home page http://www.iucr.org/  #
# cif/home.html                                                              #
#                                                                            #
# This file may be used for bona fide research purposes within the           #
# scientific community so long as proper attribution is given to the journal # 
# article from which it was obtained.                                        #
#                                                                            #
##############################################################################
                                             
data_I
_audit_creation_method     SHELXL-97
_chemical_name_systematic
;
Bis[1,4-bis(4-pyridylmethyl)piperazin-1-ium] bis(perchlorate) fumaric acid
solvate
;
_chemical_name_common     ?
_chemical_formula_moiety     'C16 H21 N4 +, Cl O4 -, 0.5(C4 H4 O4)'
_chemical_formula_sum     'C18 H23 Cl N4 O6'
_chemical_formula_iupac     'C16 H21 N4 +, Cl O4 -, 0.5C4 H4 O4'
_chemical_formula_weight     426.85
_chemical_melting_point     ?
_symmetry_cell_setting     triclinic
_symmetry_space_group_name_H-M     'P -1'
_symmetry_space_group_name_Hall     '-P 1'
loop_
    _symmetry_equiv_pos_as_xyz
    'x, y, z'
    '-x, -y, -z'
_cell_length_a     7.7287(9)
_cell_length_b     9.6415(11)
_cell_length_c     14.3440(17)
_cell_angle_alpha     88.691(2)
_cell_angle_beta     83.785(2)
_cell_angle_gamma     66.749(2)
_cell_volume     976.0(2)
_cell_formula_units_Z     2
_cell_measurement_reflns_used     14571
_cell_measurement_theta_min     2.3
_cell_measurement_theta_max     25.4
_cell_measurement_temperature     173(2)
_exptl_crystal_description     block
_exptl_crystal_colour     colourless
_exptl_crystal_size_max     0.41
_exptl_crystal_size_mid     0.21
_exptl_crystal_size_min     0.13
_exptl_crystal_density_diffrn     1.452
_exptl_crystal_density_meas     ?
_exptl_crystal_density_method     'not measured'
_exptl_crystal_F_000     448
_exptl_absorpt_coefficient_mu     0.240
_exptl_absorpt_correction_type     multi-scan
_exptl_absorpt_process_details     '(SADABS; Sheldrick, 1996)'
_exptl_absorpt_correction_T_min     0.908
_exptl_absorpt_correction_T_max     0.969
_exptl_special_details
;
;
_diffrn_ambient_temperature     173(2)
_diffrn_radiation_type     MoK\a
_diffrn_radiation_wavelength     0.71073
_diffrn_radiation_source     'fine-focus sealed tube'
_diffrn_radiation_monochromator     graphite
_diffrn_measurement_device_type     'Bruker APEXII'
_diffrn_measurement_method     \w-\y
_diffrn_detector_area_resol_mean     ?
_diffrn_reflns_number     14571
_diffrn_reflns_av_R_equivalents     0.031
_diffrn_reflns_av_sigmaI/netI     0.024
_diffrn_reflns_theta_min     2.3
_diffrn_reflns_theta_max     25.4
_diffrn_reflns_theta_full     25.0
_diffrn_measured_fraction_theta_max     0.998
_diffrn_measured_fraction_theta_full     0.999
_diffrn_reflns_limit_h_min     -9
_diffrn_reflns_limit_h_max     9
_diffrn_reflns_limit_k_min     -11
_diffrn_reflns_limit_k_max     11
_diffrn_reflns_limit_l_min     -17
_diffrn_reflns_limit_l_max     17
_diffrn_standards_number     0
_diffrn_standards_interval_count     0
_diffrn_standards_interval_time     ?
_diffrn_standards_decay_%     '< 1'
_refine_special_details
;
Refinement of <i>F</i>^2^ against ALL reflections. The weighted <i>R</i>-factor
<i>wR</i> and goodness of fit <i>S</i> are based on <i>F</i>^2^, conventional
<i>R</i>-factors <i>R</i> are based on <i>F</i>, with <i>F</i> set to zero for
negative <i>F</i>^2^. The threshold expression of <i>F</i>^2^ >
\s(<i>F</i>^2^) is used only for calculating <i>R</i>-factors(gt) <i>etc</i>.
and is not relevant to the choice of reflections for refinement.
<i>R</i>-factors based on <i>F</i>^2^ are statistically about twice as large
as those based on <i>F</i>, and <i>R</i>- factors based on ALL data will be
even larger.
;
_reflns_number_total     3593
_reflns_number_gt     3178
_reflns_threshold_expression     I>2\s(I)
_refine_ls_structure_factor_coef     Fsqd
_refine_ls_matrix_type     full
_refine_ls_R_factor_all     0.041
_refine_ls_R_factor_gt     0.036
_refine_ls_wR_factor_gt     0.089
_refine_ls_wR_factor_ref     0.092
_refine_ls_goodness_of_fit_ref     1.05
_refine_ls_restrained_S_all     1.05
_refine_ls_number_reflns     3593
_refine_ls_number_parameters     268
_refine_ls_number_restraints     0
_refine_ls_hydrogen_treatment     mixed
_refine_ls_weighting_scheme     calc
_refine_ls_weighting_details
         'calc w=1/[\s^2^(Fo^2^)+(0.0395P)^2^+0.5777P] where P=(Fo^2^+2Fc^2^)/3'
_atom_sites_solution_hydrogens     geom
_atom_sites_solution_primary     direct
_atom_sites_solution_secondary     difmap
_refine_ls_shift/su_max     ?
_refine_ls_shift/su_max_lt     0.001
_refine_ls_shift/su_mean     0.000
_refine_diff_density_max     0.36
_refine_diff_density_min     -0.38
_refine_ls_extinction_method     none
_refine_ls_extinction_coef     ?
loop_
    _atom_type_symbol
    _atom_type_description
    _atom_type_scat_dispersion_real
    _atom_type_scat_dispersion_imag
    _atom_type_scat_source
    'C' 'C' 0.0033 0.0016
                         'International Tables Vol C Tables 4.2.6.8 and 6.1.1.4'
    'H' 'H' 0.0000 0.0000
                         'International Tables Vol C Tables 4.2.6.8 and 6.1.1.4'
    'N' 'N' 0.0061 0.0033
                         'International Tables Vol C Tables 4.2.6.8 and 6.1.1.4'
    'O' 'O' 0.0106 0.0060
                         'International Tables Vol C Tables 4.2.6.8 and 6.1.1.4'
    'Cl' 'Cl' 0.1484 0.1585
                         'International Tables Vol C Tables 4.2.6.8 and 6.1.1.4'
_computing_data_collection     'APEX2 (Bruker, 2006)'
_computing_cell_refinement     'APEX2 (Bruker, 2006)'
_computing_data_reduction     'SAINT (Bruker, 2006)'
_computing_structure_solution     'SHELXS97 (Sheldrick, 2008)'
_computing_structure_refinement     'SHELXL97 (Sheldrick, 2008)'
_computing_molecular_graphics
;
<i>Crystal Maker</i> (Palmer, 2005)
;
_computing_publication_material
                     'SHELXL97 (Sheldrick, 2008) and <i>PLATON</i> (Spek, 2009)'
loop_
    _atom_site_type_symbol
    _atom_site_label
    _atom_site_fract_x
    _atom_site_fract_y
    _atom_site_fract_z
    _atom_site_U_iso_or_equiv
    _atom_site_adp_type
    _atom_site_calc_flag
    _atom_site_refinement_flags
    _atom_site_occupancy
    _atom_site_disorder_assembly
    _atom_site_disorder_group
    N N2 0.14315(19) 0.60021(15) 0.29972(9) 0.0221(3) Uani d . 1 . .
    N N3 0.12885(19) 0.80520(15) 0.14915(9) 0.0195(3) Uani d . 1 . .
    H H3N 0.005(3) 0.828(2) 0.1385(13) 0.023 Uiso d . 1 . .
    C C7 0.1416(2) 0.55727(19) 0.20264(12) 0.0251(4) Uani d . 1 . .
    H H7A 0.0094 0.5841 0.1892 0.030 Uiso calc R 1 . .
    H H7B 0.2108 0.4467 0.1936 0.030 Uiso calc R 1 . .
    N N1 0.3877(2) 0.04563(16) 0.39116(10) 0.0283(3) Uani d . 1 . .
    C C2 0.0899(3) 0.2558(2) 0.39796(12) 0.0284(4) Uani d . 1 . .
    H H2 -0.0442 0.2929 0.4102 0.034 Uiso calc R 1 . .
    C C10 0.1253(2) 0.84885(18) 0.24896(11) 0.0226(3) Uani d . 1 . .
    H H10A 0.0515 0.9588 0.2586 0.027 Uiso calc R 1 . .
    H H10B 0.2561 0.8254 0.2637 0.027 Uiso calc R 1 . .
    C C8 0.2342(2) 0.63786(18) 0.13586(12) 0.0241(4) Uani d . 1 . .
    H H8A 0.3676 0.6088 0.1480 0.029 Uiso calc R 1 . .
    H H8B 0.2333 0.6081 0.0704 0.029 Uiso calc R 1 . .
    C C3 0.1772(2) 0.35304(18) 0.36903(11) 0.0234(4) Uani d . 1 . .
    N N4 0.76043(19) 0.86552(17) 0.10634(10) 0.0261(3) Uani d . 1 . .
    C C11 0.1980(2) 0.89600(18) 0.07906(12) 0.0224(3) Uani d . 1 . .
    H H11A 0.1951 0.8615 0.0150 0.027 Uiso calc R 1 . .
    H H11B 0.1099 1.0034 0.0862 0.027 Uiso calc R 1 . .
    C C9 0.0361(2) 0.76287(18) 0.31339(12) 0.0238(4) Uani d . 1 . .
    H H9A 0.0339 0.7917 0.3794 0.029 Uiso calc R 1 . .
    H H9B -0.0962 0.7896 0.3002 0.029 Uiso calc R 1 . .
    C C4 0.3730(2) 0.29139(19) 0.34948(11) 0.0244(4) Uani d . 1 . .
    H H4 0.4382 0.3534 0.3280 0.029 Uiso calc R 1 . .
    C C15 0.4238(2) 0.99776(19) 0.13418(12) 0.0249(4) Uani d . 1 . .
    H H15 0.3188 1.0839 0.1600 0.030 Uiso calc R 1 . .
    C C16 0.6071(2) 0.9846(2) 0.14065(12) 0.0268(4) Uani d . 1 . .
    H H16 0.6248 1.0639 0.1709 0.032 Uiso calc R 1 . .
    C C5 0.4719(3) 0.13881(19) 0.36167(12) 0.0273(4) Uani d . 1 . .
    H H5 0.6060 0.0981 0.3485 0.033 Uiso calc R 1 . .
    C C14 0.3955(2) 0.88367(18) 0.08945(11) 0.0202(3) Uani d . 1 . .
    C C6 0.0591(2) 0.51999(19) 0.36533(13) 0.0282(4) Uani d . 1 . .
    H H6A -0.0668 0.5346 0.3472 0.034 Uiso calc R 1 . .
    H H6B 0.0398 0.5652 0.4289 0.034 Uiso calc R 1 . .
    C C1 0.1992(3) 0.1050(2) 0.40882(12) 0.0300(4) Uani d . 1 . .
    H H1 0.1375 0.0403 0.4298 0.036 Uiso calc R 1 . .
    C C12 0.7322(2) 0.7561(2) 0.06285(12) 0.0261(4) Uani d . 1 . .
    H H12 0.8397 0.6706 0.0383 0.031 Uiso calc R 1 . .
    O O1 0.55138(19) 0.75287(15) 0.40307(10) 0.0365(3) Uani d . 1 . .
    H H1A 0.496(3) 0.857(3) 0.3980(15) 0.044 Uiso d . 1 . .
    C C17 0.4406(2) 0.70070(19) 0.45469(12) 0.0261(4) Uani d . 1 . .
    Cl Cl1 0.78159(6) 0.33434(5) 0.16421(3) 0.02773(13) Uani d . 1 . .
    O O5 0.7247(2) 0.45702(18) 0.22864(11) 0.0539(4) Uani d . 1 . .
    O O6 0.9359(3) 0.3305(3) 0.10017(15) 0.0877(7) Uani d . 1 . .
    C C18 0.5308(2) 0.53460(19) 0.46587(13) 0.0281(4) Uani d . 1 . .
    H H18 0.6356 0.4764 0.4228 0.034 Uiso calc R 1 . .
    O O2 0.28278(17) 0.77780(14) 0.49090(10) 0.0342(3) Uani d . 1 . .
    O O3 0.8334(3) 0.19613(18) 0.21367(14) 0.0673(5) Uani d . 1 . .
    O O4 0.6259(2) 0.34683(18) 0.11388(11) 0.0555(4) Uani d . 1 . .
    C C13 0.5544(2) 0.76136(19) 0.05197(12) 0.0243(4) Uani d . 1 . .
    H H13 0.5408 0.6823 0.0192 0.029 Uiso calc R 1 . .
loop_
    _atom_site_aniso_label
    _atom_site_aniso_U_11
    _atom_site_aniso_U_22
    _atom_site_aniso_U_33
    _atom_site_aniso_U_12
    _atom_site_aniso_U_13
    _atom_site_aniso_U_23
    N2 0.0246(7) 0.0196(7) 0.0218(7) -0.0091(6) -0.0001(6) 0.0040(5)
    N3 0.0152(6) 0.0221(7) 0.0233(7) -0.0091(6) -0.0048(5) 0.0053(5)
    C7 0.0299(9) 0.0217(8) 0.0265(9) -0.0128(7) -0.0051(7) 0.0032(7)
    N1 0.0347(8) 0.0221(7) 0.0273(8) -0.0110(6) -0.0015(6) 0.0027(6)
    C2 0.0277(9) 0.0285(9) 0.0300(9) -0.0131(7) 0.0002(7) 0.0046(7)
    C10 0.0253(8) 0.0197(8) 0.0240(8) -0.0097(7) -0.0050(7) 0.0023(6)
    C8 0.0258(9) 0.0217(8) 0.0236(8) -0.0083(7) -0.0022(7) 0.0011(6)
    C3 0.0288(9) 0.0235(8) 0.0187(8) -0.0118(7) -0.0010(7) 0.0033(6)
    N4 0.0213(7) 0.0348(8) 0.0265(7) -0.0152(6) -0.0046(6) 0.0054(6)
    C11 0.0182(8) 0.0253(8) 0.0252(8) -0.0097(7) -0.0055(6) 0.0093(7)
    C9 0.0233(8) 0.0220(8) 0.0242(8) -0.0077(7) 0.0001(7) 0.0022(7)
    C4 0.0286(9) 0.0251(9) 0.0229(8) -0.0147(7) -0.0011(7) 0.0020(7)
    C15 0.0222(8) 0.0239(8) 0.0288(9) -0.0102(7) 0.0002(7) 0.0022(7)
    C16 0.0285(9) 0.0305(9) 0.0277(9) -0.0185(8) -0.0032(7) 0.0021(7)
    C5 0.0270(9) 0.0264(9) 0.0277(9) -0.0101(7) -0.0019(7) 0.0014(7)
    C14 0.0184(8) 0.0242(8) 0.0201(8) -0.0105(7) -0.0044(6) 0.0084(6)
    C6 0.0271(9) 0.0245(9) 0.0298(9) -0.0091(7) 0.0051(7) 0.0054(7)
    C1 0.0371(10) 0.0262(9) 0.0317(9) -0.0183(8) -0.0017(8) 0.0048(7)
    C12 0.0195(8) 0.0299(9) 0.0273(9) -0.0088(7) -0.0007(7) 0.0019(7)
    O1 0.0351(7) 0.0220(7) 0.0471(8) -0.0093(6) 0.0085(6) 0.0065(6)
    C17 0.0285(9) 0.0253(9) 0.0269(9) -0.0127(7) -0.0054(7) 0.0042(7)
    Cl1 0.0276(2) 0.0264(2) 0.0286(2) -0.01057(17) 0.00035(17) -0.00359(17)
    O5 0.0618(10) 0.0491(9) 0.0518(9) -0.0238(8) 0.0021(8) -0.0249(7)
    O6 0.0777(14) 0.1239(18) 0.0735(13) -0.0640(14) 0.0431(11) -0.0279(12)
    C18 0.0270(9) 0.0237(9) 0.0335(9) -0.0101(7) -0.0030(7) 0.0012(7)
    O2 0.0263(7) 0.0255(7) 0.0473(8) -0.0082(5) 0.0007(6) 0.0072(6)
    O3 0.0694(12) 0.0396(9) 0.0948(14) -0.0176(8) -0.0373(10) 0.0257(9)
    O4 0.0474(9) 0.0555(10) 0.0560(10) -0.0064(8) -0.0259(8) -0.0122(8)
    C13 0.0228(8) 0.0276(9) 0.0252(9) -0.0127(7) -0.0032(7) 0.0011(7)
_geom_special_details
;
All e.s.d.'s (except the e.s.d. in the dihedral angle between two l.s. planes)
are estimated using the full covariance matrix. The cell e.s.d.'s are taken
into account individually in the estimation of e.s.d.'s in distances, angles
and torsion angles; correlations between e.s.d.'s in cell parameters are only
used when they are defined by crystal symmetry. An approximate (isotropic)
treatment of cell e.s.d.'s is used for estimating e.s.d.'s involving l.s.
planes.
Supramolecular interactions were calculated using <i>PLATON</i> (Spek, 2009).
;
loop_
    _geom_bond_atom_site_label_1
    _geom_bond_atom_site_label_2
    _geom_bond_site_symmetry_2
    _geom_bond_distance
    _geom_bond_publ_flag
    N2 C6 . 1.462(2) ?
    N2 C9 . 1.462(2) ?
    N2 C7 . 1.464(2) ?
    N3 C10 . 1.496(2) ?
    N3 C8 . 1.499(2) ?
    N3 C11 . 1.5082(19) ?
    N3 H3N . 0.925(19) ?
    C7 C8 . 1.513(2) ?
    C7 H7A . 0.9900 ?
    C7 H7B . 0.9900 ?
    N1 C1 . 1.336(2) ?
    N1 C5 . 1.340(2) ?
    C2 C1 . 1.379(2) ?
    C2 C3 . 1.388(2) ?
    C2 H2 . 0.9500 ?
    C10 C9 . 1.515(2) ?
    C10 H10A . 0.9900 ?
    C10 H10B . 0.9900 ?
    C8 H8A . 0.9900 ?
    C8 H8B . 0.9900 ?
    C3 C4 . 1.388(2) ?
    C3 C6 . 1.508(2) ?
    N4 C16 . 1.338(2) ?
    N4 C12 . 1.339(2) ?
    C11 C14 . 1.507(2) ?
    C11 H11A . 0.9900 ?
    C11 H11B . 0.9900 ?
    C9 H9A . 0.9900 ?
    C9 H9B . 0.9900 ?
    C4 C5 . 1.382(2) ?
    C4 H4 . 0.9500 ?
    C15 C16 . 1.385(2) ?
    C15 C14 . 1.386(2) ?
    C15 H15 . 0.9500 ?
    C16 H16 . 0.9500 ?
    C5 H5 . 0.9500 ?
    C14 C13 . 1.389(2) ?
    C6 H6A . 0.9900 ?
    C6 H6B . 0.9900 ?
    C1 H1 . 0.9500 ?
    C12 C13 . 1.381(2) ?
    C12 H12 . 0.9500 ?
    O1 C17 . 1.312(2) ?
    O1 H1A . 0.93(2) ?
    C17 O2 . 1.214(2) ?
    C17 C18 . 1.486(2) ?
    Cl1 O6 . 1.4129(17) ?
    Cl1 O5 . 1.4135(14) ?
    Cl1 O3 . 1.4271(16) ?
    Cl1 O4 . 1.4329(15) ?
    C18 C18 2_666 1.323(4) ?
    C18 H18 . 0.9500 ?
    C13 H13 . 0.9500 ?
loop_
    _geom_angle_atom_site_label_1
    _geom_angle_atom_site_label_2
    _geom_angle_atom_site_label_3
    _geom_angle_site_symmetry_1
    _geom_angle_site_symmetry_3
    _geom_angle
    _geom_angle_publ_flag
    C6 N2 C9 . . 109.37(13) ?
    C6 N2 C7 . . 110.81(13) ?
    C9 N2 C7 . . 109.43(13) ?
    C10 N3 C8 . . 109.52(12) ?
    C10 N3 C11 . . 113.55(12) ?
    C8 N3 C11 . . 113.77(13) ?
    C10 N3 H3N . . 107.0(11) ?
    C8 N3 H3N . . 107.2(11) ?
    C11 N3 H3N . . 105.2(11) ?
    N2 C7 C8 . . 110.08(13) ?
    N2 C7 H7A . . 109.6 ?
    C8 C7 H7A . . 109.6 ?
    N2 C7 H7B . . 109.6 ?
    C8 C7 H7B . . 109.6 ?
    H7A C7 H7B . . 108.2 ?
    C1 N1 C5 . . 117.52(15) ?
    C1 C2 C3 . . 119.45(17) ?
    C1 C2 H2 . . 120.3 ?
    C3 C2 H2 . . 120.3 ?
    N3 C10 C9 . . 109.59(13) ?
    N3 C10 H10A . . 109.8 ?
    C9 C10 H10A . . 109.8 ?
    N3 C10 H10B . . 109.8 ?
    C9 C10 H10B . . 109.8 ?
    H10A C10 H10B . . 108.2 ?
    N3 C8 C7 . . 109.62(13) ?
    N3 C8 H8A . . 109.7 ?
    C7 C8 H8A . . 109.7 ?
    N3 C8 H8B . . 109.7 ?
    C7 C8 H8B . . 109.7 ?
    H8A C8 H8B . . 108.2 ?
    C4 C3 C2 . . 117.62(16) ?
    C4 C3 C6 . . 122.93(15) ?
    C2 C3 C6 . . 119.36(15) ?
    C16 N4 C12 . . 117.42(14) ?
    C14 C11 N3 . . 113.66(12) ?
    C14 C11 H11A . . 108.8 ?
    N3 C11 H11A . . 108.8 ?
    C14 C11 H11B . . 108.8 ?
    N3 C11 H11B . . 108.8 ?
    H11A C11 H11B . . 107.7 ?
    N2 C9 C10 . . 110.42(13) ?
    N2 C9 H9A . . 109.6 ?
    C10 C9 H9A . . 109.6 ?
    N2 C9 H9B . . 109.6 ?
    C10 C9 H9B . . 109.6 ?
    H9A C9 H9B . . 108.1 ?
    C5 C4 C3 . . 119.24(15) ?
    C5 C4 H4 . . 120.4 ?
    C3 C4 H4 . . 120.4 ?
    C16 C15 C14 . . 119.15(16) ?
    C16 C15 H15 . . 120.4 ?
    C14 C15 H15 . . 120.4 ?
    N4 C16 C15 . . 123.15(16) ?
    N4 C16 H16 . . 118.4 ?
    C15 C16 H16 . . 118.4 ?
    N1 C5 C4 . . 123.06(16) ?
    N1 C5 H5 . . 118.5 ?
    C4 C5 H5 . . 118.5 ?
    C15 C14 C13 . . 117.85(15) ?
    C15 C14 C11 . . 120.58(15) ?
    C13 C14 C11 . . 121.53(15) ?
    N2 C6 C3 . . 113.82(14) ?
    N2 C6 H6A . . 108.8 ?
    C3 C6 H6A . . 108.8 ?
    N2 C6 H6B . . 108.8 ?
    C3 C6 H6B . . 108.8 ?
    H6A C6 H6B . . 107.7 ?
    N1 C1 C2 . . 123.08(16) ?
    N1 C1 H1 . . 118.5 ?
    C2 C1 H1 . . 118.5 ?
    N4 C12 C13 . . 123.18(16) ?
    N4 C12 H12 . . 118.4 ?
    C13 C12 H12 . . 118.4 ?
    C17 O1 H1A . . 112.1(14) ?
    O2 C17 O1 . . 124.70(16) ?
    O2 C17 C18 . . 122.91(16) ?
    O1 C17 C18 . . 112.39(15) ?
    O6 Cl1 O5 . . 111.03(11) ?
    O6 Cl1 O3 . . 109.67(14) ?
    O5 Cl1 O3 . . 109.73(11) ?
    O6 Cl1 O4 . . 109.55(12) ?
    O5 Cl1 O4 . . 109.66(10) ?
    O3 Cl1 O4 . . 107.13(10) ?
    C18 C18 C17 2_666 . 121.9(2) ?
    C18 C18 H18 2_666 . 119.1 ?
    C17 C18 H18 . . 119.1 ?
    C12 C13 C14 . . 119.23(15) ?
    C12 C13 H13 . . 120.4 ?
    C14 C13 H13 . . 120.4 ?
loop_
    _geom_torsion_atom_site_label_1
    _geom_torsion_atom_site_label_2
    _geom_torsion_atom_site_label_3
    _geom_torsion_atom_site_label_4
    _geom_torsion_site_symmetry_1
    _geom_torsion_site_symmetry_2
    _geom_torsion_site_symmetry_3
    _geom_torsion_site_symmetry_4
    _geom_torsion
    _geom_torsion_publ_flag
    C6 N2 C7 C8 . . . . -178.35(13) ?
    C9 N2 C7 C8 . . . . 60.97(17) ?
    C8 N3 C10 C9 . . . . -57.20(16) ?
    C11 N3 C10 C9 . . . . 174.41(12) ?
    C10 N3 C8 C7 . . . . 57.58(16) ?
    C11 N3 C8 C7 . . . . -174.15(12) ?
    N2 C7 C8 N3 . . . . -59.62(17) ?
    C1 C2 C3 C4 . . . . 1.9(3) ?
    C1 C2 C3 C6 . . . . -174.69(16) ?
    C10 N3 C11 C14 . . . . 59.12(18) ?
    C8 N3 C11 C14 . . . . -67.06(18) ?
    C6 N2 C9 C10 . . . . 177.63(14) ?
    C7 N2 C9 C10 . . . . -60.81(17) ?
    N3 C10 C9 N2 . . . . 59.18(17) ?
    C2 C3 C4 C5 . . . . -1.6(2) ?
    C6 C3 C4 C5 . . . . 174.91(16) ?
    C12 N4 C16 C15 . . . . 0.9(2) ?
    C14 C15 C16 N4 . . . . -0.6(3) ?
    C1 N1 C5 C4 . . . . 0.3(3) ?
    C3 C4 C5 N1 . . . . 0.5(3) ?
    C16 C15 C14 C13 . . . . -0.8(2) ?
    C16 C15 C14 C11 . . . . -178.52(15) ?
    N3 C11 C14 C15 . . . . -101.07(17) ?
    N3 C11 C14 C13 . . . . 81.28(19) ?
    C9 N2 C6 C3 . . . . -170.06(14) ?
    C7 N2 C6 C3 . . . . 69.22(18) ?
    C4 C3 C6 N2 . . . . 28.0(2) ?
    C2 C3 C6 N2 . . . . -155.56(16) ?
    C5 N1 C1 C2 . . . . 0.1(3) ?
    C3 C2 C1 N1 . . . . -1.2(3) ?
    C16 N4 C12 C13 . . . . 0.2(2) ?
    O2 C17 C18 C18 . . . 2_666 -18.1(3) ?
    O1 C17 C18 C18 . . . 2_666 160.9(2) ?
    N4 C12 C13 C14 . . . . -1.6(3) ?
    C15 C14 C13 C12 . . . . 1.8(2) ?
    C11 C14 C13 C12 . . . . 179.51(15) ?
loop_
    _geom_hbond_atom_site_label_D
    _geom_hbond_atom_site_label_H
    _geom_hbond_atom_site_label_A
    _geom_hbond_site_symmetry_A
    _geom_hbond_distance_DH
    _geom_hbond_distance_HA
    _geom_hbond_distance_DA
    _geom_hbond_angle_DHA
    N3 H3N N4 1_455 0.925(19) 1.884(19) 2.8067(19) 175.0(17)
    O1 H1A N1 1_565 0.93(2) 1.68(2) 2.6081(19) 178(2)
    C10 H10A O3 1_465 0.99 2.37 3.281(2) 153(2)
    C12 H12 O6 2_765 0.95 2.49 3.138(3) 126(2)
data_global
_journal_date_recd_electronic     2009-06-29
_journal_date_accepted     2009-07-04
_journal_name_full     'Acta Crystallographica, Section E'
_journal_year     2009
_journal_volume     65
_journal_issue      8
_journal_page_first     o1817
_journal_page_last     o1817
_journal_paper_category     QO
_journal_coeditor_code     TK2492
_publ_contact_author_name     'Robert L. LaDuca'
_publ_contact_author_address
;
Lyman Briggs College
Department of Chemistry
E-30 Holmes Hall
Michigan State University
East Lansing, MI 48825 USA
;
_publ_contact_author_email     laduca@msu.edu
_publ_contact_author_fax     517-432-2758
_publ_contact_author_phone     517-432-2268
_publ_section_title
;
1,4-Bis(4-pyridylmethyl)piperazin-1-ium perchlorate fumaric acid hemisolvate
;
loop_
    _publ_author_name
    _publ_author_footnote
    _publ_author_address
    'Farnum, Gregory A.' .
;
Lyman Briggs College
Department of Chemistry
Michigan State University
East Lansing, MI 48825
USA
;
    'LaDuca, Robert L.' .
;
Lyman Briggs College
Department of Chemistry
Michigan State University
East Lansing, MI 48825
USA
;
