# Supplementary material for: 1,4-Bis(4-pyridylmeth­yl)piperazin-1-ium perchlorate fumaric acid hemisolvate
Source: Acta Crystallogr Sect E Struct Rep Online. 2009 Jul 11;65(Pt 8):o1817. doi: 10.1107/S1600536809026026 (PMC2977376; doi:10.1107/S1600536809026026)
Supplement: Supplementary file 2 [file e-65-o1817-Isup2.hkl]

# 
# h,k,l, Fc-squared, Fo-squared, sigma(Fo-squared) and status flag 
# 
data_I
_shelx_title ' p1b in P-1' 
_shelx_refln_list_code          4 
_shelx_F_calc_maximum      149.77 
_exptl_crystal_F_000       448.00 
_reflns_d_resolution_high  0.8295 
 
loop_ 
 _symmetry_equiv_pos_as_xyz 
 'x, y, z' 
 '-x, -y, -z' 
 
_cell_length_a     7.7287 
_cell_length_b     9.6415 
_cell_length_c    14.3440 
_cell_angle_alpha  88.691 
_cell_angle_beta   83.785 
_cell_angle_gamma  66.749 
 
_shelx_F_squared_multiplier     1.000 
 
loop_ 
 _refln_index_h 
 _refln_index_k 
 _refln_index_l 
 _refln_F_squared_calc 
 _refln_F_squared_meas 
 _refln_F_squared_sigma 
 _refln_observed_status 
   1   0   0       57.90       52.61      0.92 o 
   2   0   0      558.69      597.61      7.14 o 
   3   0   0     1759.97     1863.66     30.67 o 
   4   0   0        1.11        8.57      0.70 o 
   5   0   0      479.78      416.54      8.12 o 
   6   0   0      305.99      301.04      6.99 o 
   7   0   0        1.34        1.11      1.06 o 
   8   0   0       11.40        9.73      1.82 o 
  -8   1   0        3.71        2.38      1.68 o 
  -7   1   0       60.89       57.61      3.96 o 
  -6   1   0      187.22      211.87      5.76 o 
  -5   1   0      205.03      195.16      5.68 o 
  -4   1   0      270.03      298.41      5.32 o 
  -3   1   0      143.79      144.51      3.01 o 
  -2   1   0      965.04      952.68     15.14 o 
  -1   1   0     8558.69     8005.18    219.30 o 
   0   1   0      153.66      179.85      2.26 o 
   1   1   0      533.56      536.41      6.16 o 
   2   1   0     3282.79     3413.90     40.63 o 
   3   1   0       45.18       39.56      1.05 o 
   4   1   0       89.22       82.28      2.69 o 
   5   1   0       19.01       26.22      1.46 o 
   6   1   0       56.61       67.68      2.89 o 
   7   1   0        0.96        2.09      1.12 o 
   8   1   0       29.84       25.41      2.48 o 
  -7   2   0       19.23       20.34      3.97 o 
  -6   2   0      146.14      163.54      5.14 o 
  -5   2   0      361.23      359.23      6.75 o 
  -4   2   0      309.02      313.14      5.77 o 
  -3   2   0       25.42       35.45      1.52 o 
  -2   2   0        3.33        3.78      0.58 o 
  -1   2   0      769.81      744.10     12.41 o 
   0   2   0     3207.34     3170.85     42.04 o 
   1   2   0     3763.44     3889.73     47.63 o 
   2   2   0      116.57      103.29      1.75 o 
   3   2   0     1054.91     1077.45     13.93 o 
   4   2   0      121.01      119.00      2.79 o 
   5   2   0      323.88      299.64      5.50 o 
   6   2   0       55.90       54.29      3.34 o 
   7   2   0        9.28       10.34      1.58 o 
   8   2   0      139.17      148.44      5.16 o 
   9   2   0      132.28      138.17      5.30 o 
  -7   3   0       16.67       10.84      2.86 o 
  -6   3   0       12.21       11.43      2.06 o 
  -5   3   0      565.30      606.15     10.09 o 
  -4   3   0        0.48        0.06      0.57 o 
  -3   3   0       11.41        9.36      1.00 o 
  -2   3   0       27.39       17.82      0.93 o 
  -1   3   0     1313.84     1486.57     17.03 o 
   0   3   0       77.79       72.09      1.54 o 
   1   3   0       17.90       16.92      0.81 o 
   2   3   0       45.49       42.75      1.99 o 
   3   3   0      924.23      991.23     11.72 o 
   4   3   0      256.77      292.08      5.86 o 
   5   3   0     1122.65     1101.48     15.12 o 
   6   3   0      282.46      290.00      6.40 o 
   7   3   0      445.51      438.44      9.14 o 
   8   3   0       24.76       17.88      2.46 o 
   9   3   0       14.19       15.78      2.65 o 
  -6   4   0      205.82      223.47      8.33 o 
  -5   4   0      814.18      845.29     14.95 o 
  -4   4   0       84.56       82.24      3.30 o 
  -3   4   0      814.94      814.75     13.55 o 
  -2   4   0     1899.37     2073.58     28.79 o 
  -1   4   0        0.42        2.60      0.51 o 
   0   4   0       12.08       17.22      0.99 o 
   1   4   0     1828.10     1974.07     22.24 o 
   2   4   0      778.60      815.08     10.71 o 
   3   4   0      379.40      408.70      5.58 o 
   4   4   0      212.87      209.46      4.06 o 
   5   4   0      116.39      121.09      3.12 o 
   6   4   0       15.36       10.92      1.24 o 
   7   4   0      497.12      438.98     10.91 o 
   8   4   0      665.10      636.29     14.85 o 
   9   4   0      125.90      113.00     10.55 o 
  -6   5   0       30.61       27.33      3.18 o 
  -5   5   0       14.56       17.21      2.11 o 
  -4   5   0      452.50      493.01     10.06 o 
  -3   5   0       51.35       33.82      2.63 o 
  -2   5   0       65.60       73.21      2.84 o 
  -1   5   0      833.48      823.83     10.57 o 
   0   5   0        3.30        1.80      0.79 o 
   1   5   0      180.67      157.24      3.82 o 
   2   5   0      169.61      214.86      3.52 o 
   3   5   0      581.79      664.62      9.28 o 
   4   5   0       16.30       13.91      0.87 o 
   5   5   0      424.67      435.67      8.52 o 
   6   5   0       14.55       14.22      1.63 o 
   7   5   0     1285.08     1236.12     20.40 o 
   8   5   0      421.40      415.58     16.12 o 
   9   5   0        0.63       -0.06      1.41 o 
  -5   6   0       33.52       33.91      2.81 o 
  -4   6   0        0.83        0.25      1.07 o 
  -3   6   0        3.84        3.16      1.19 o 
  -2   6   0      202.34      194.85      5.24 o 
  -1   6   0       27.14       28.28      2.03 o 
   0   6   0      157.29      151.64      3.17 o 
   1   6   0      117.09      126.95      2.75 o 
   2   6   0        0.49        2.75      0.55 o 
   3   6   0      495.76      489.65      7.86 o 
   4   6   0        0.88        2.23      0.69 o 
   5   6   0      229.18      233.08      5.75 o 
   6   6   0       69.06       70.41      3.14 o 
   7   6   0      165.16      168.30      5.32 o 
   8   6   0       22.06       17.45      2.17 o 
   9   6   0      208.96      185.27      7.40 o 
  -4   7   0       12.67       15.91      2.14 o 
  -3   7   0       19.52       15.76      1.99 o 
  -2   7   0        6.10        6.42      1.37 o 
  -1   7   0      580.54      528.40     10.20 o 
   0   7   0       63.05       63.96      2.42 o 
   1   7   0       67.09       71.88      2.46 o 
   2   7   0      943.06      917.19     13.26 o 
   3   7   0       69.42       69.38      2.40 o 
   4   7   0      219.21      230.02      4.95 o 
   5   7   0      189.96      185.46      5.21 o 
   6   7   0       64.14       53.78      2.91 o 
   7   7   0       57.64       62.84      3.29 o 
   8   7   0       24.36       19.79      2.29 o 
  -3   8   0       18.87       18.80      2.90 o 
  -2   8   0        2.10       -0.19      1.07 o 
  -1   8   0       99.77       69.76      3.31 o 
   0   8   0      122.48      107.81      4.61 o 
   1   8   0      770.61      793.53     13.85 o 
   2   8   0      208.10      187.95      5.20 o 
   3   8   0      104.65      113.74      3.40 o 
   4   8   0        4.71        5.84      1.42 o 
   5   8   0       39.89       40.42      2.55 o 
   6   8   0      971.48     1053.01     18.12 o 
   7   8   0      116.87      123.71      4.71 o 
   8   8   0        4.50        5.27      1.55 o 
  -2   9   0       90.32       85.21      4.80 o 
  -1   9   0       22.37       16.21      2.39 o 
   0   9   0      476.94      482.02     14.10 o 
   1   9   0      105.35      101.27      3.96 o 
   2   9   0      211.94      220.22      7.78 o 
   3   9   0      287.99      298.91      7.24 o 
   4   9   0      924.22      948.83     14.59 o 
   5   9   0       88.08       90.37      5.32 o 
   6   9   0       60.27       49.49      3.02 o 
   7   9   0       54.13       59.87      3.50 o 
   8   9   0       17.09       12.43      2.16 o 
  -1  10   0       11.67       10.46      3.18 o 
   0  10   0       83.37       80.93      4.63 o 
   1  10   0       31.93       27.11      2.95 o 
   2  10   0       10.88       11.79      1.83 o 
   3  10   0        4.07        2.89      1.31 o 
   4  10   0      161.37      157.15      5.98 o 
   5  10   0       21.81       24.07      2.83 o 
   6  10   0      103.05      113.77      6.82 o 
   7  10   0       30.78       35.68      3.14 o 
   1  11   0        0.03        1.71      2.07 o 
   2  11   0        4.73        4.71      2.03 o 
   3  11   0       24.19       22.60      2.96 o 
   4  11   0       20.10       14.23      2.08 o 
   5  11   0       20.23       23.19      2.94 o 
   6  11   0       84.92       93.78      6.02 o 
  -6 -11   1       50.27       53.94      4.14 o 
  -5 -11   1       47.20       47.24      3.77 o 
  -4 -11   1      106.60       96.88      5.10 o 
  -3 -11   1        4.19        4.75      1.62 o 
  -2 -11   1       31.53       34.95      2.84 o 
  -1 -11   1        0.01        2.63      1.72 o 
  -7 -10   1       34.71       45.56      3.27 o 
  -6 -10   1      103.96      111.01      5.38 o 
  -5 -10   1       13.96       11.98      2.23 o 
  -4 -10   1       65.36       67.24      4.02 o 
  -3 -10   1      102.88       97.97      4.17 o 
  -2 -10   1        3.82        3.78      1.39 o 
  -1 -10   1       17.68       16.29      2.44 o 
   0 -10   1        8.50       10.66      2.26 o 
   1 -10   1        9.07        4.38      1.89 o 
  -8  -9   1        9.22       11.27      2.07 o 
  -7  -9   1       86.31       77.71      7.28 o 
  -6  -9   1      145.51      160.94      5.42 o 
  -5  -9   1       28.30       32.19      2.49 o 
  -4  -9   1      248.07      241.16      6.39 o 
  -3  -9   1       21.27       21.05      2.07 o 
  -2  -9   1       30.87       31.58      2.35 o 
  -1  -9   1      193.82      216.55      9.23 o 
   0  -9   1       54.70       50.08      3.40 o 
   1  -9   1       31.01       20.28      3.48 o 
   2  -9   1        7.51       10.51      2.33 o 
  -8  -8   1       41.18       41.00      3.07 o 
  -7  -8   1       43.09       53.25      3.16 o 
  -6  -8   1       50.98       46.76      2.92 o 
  -5  -8   1       72.64       60.30      3.02 o 
  -4  -8   1      174.24      167.74      4.33 o 
  -3  -8   1      298.89      301.77      6.10 o 
  -2  -8   1      211.27      212.42      7.25 o 
  -1  -8   1      345.47      342.09      7.60 o 
   0  -8   1       84.46       85.24      3.33 o 
   1  -8   1      133.23      123.21      4.37 o 
   2  -8   1       79.99       70.33      3.51 o 
   3  -8   1      110.75      128.51      5.02 o 
  -8  -7   1       18.14       20.60      2.39 o 
  -7  -7   1        0.69        0.01      1.03 o 
  -6  -7   1      155.48      143.55      4.68 o 
  -5  -7   1      119.73      126.44      4.70 o 
  -4  -7   1       14.84       15.42      1.42 o 
  -3  -7   1       25.60       28.44      1.66 o 
  -2  -7   1      277.72      259.34      5.15 o 
  -1  -7   1      185.15      184.27      4.19 o 
   0  -7   1      375.98      389.45      8.04 o 
   1  -7   1      191.94      193.49      5.32 o 
   2  -7   1      120.91      130.70      4.50 o 
   3  -7   1        7.52        6.22      1.48 o 
   4  -7   1       99.84      118.38      6.51 o 
  -9  -6   1       35.68       33.86      3.51 o 
  -8  -6   1        1.81        0.85      1.18 o 
  -7  -6   1       67.18       71.63      3.46 o 
  -6  -6   1      526.88      554.18     10.82 o 
  -5  -6   1      170.95      178.75      4.89 o 
  -4  -6   1       69.92       72.69      2.47 o 
  -3  -6   1       13.99       15.31      1.01 o 
  -2  -6   1      116.24      102.44      2.85 o 
  -1  -6   1      182.03      161.73      3.19 o 
   0  -6   1      354.97      309.31      5.65 o 
   1  -6   1      372.80      354.23      6.42 o 
   2  -6   1        0.17        2.18      0.93 o 
   3  -6   1      147.09      148.64      4.98 o 
   4  -6   1       46.18       39.89      4.08 o 
   5  -6   1       32.35       39.24      2.97 o 
  -9  -5   1       58.82       51.73      3.98 o 
  -8  -5   1       23.83       21.81      2.87 o 
  -7  -5   1       18.42       14.34      1.84 o 
  -6  -5   1      425.52      446.72      9.14 o 
  -5  -5   1      196.50      219.69      4.76 o 
  -4  -5   1      319.50      327.38      5.58 o 
  -3  -5   1      178.47      200.55      3.47 o 
  -2  -5   1      260.28      254.50      4.45 o 
  -1  -5   1      538.59      547.48      7.98 o 
   0  -5   1      172.74      144.49      2.82 o 
   1  -5   1       13.47       13.30      1.08 o 
   2  -5   1        1.04        0.42      0.68 o 
   3  -5   1        0.61        0.81      0.87 o 
   4  -5   1      123.98      140.50      4.66 o 
   5  -5   1       28.69       29.46      2.53 o 
   6  -5   1       15.59       19.04      2.89 o 
  -9  -4   1        8.34        5.55      2.00 o 
  -8  -4   1        0.32        2.12      1.54 o 
  -7  -4   1        3.53        8.01      1.40 o 
  -6  -4   1     1811.54     1770.99     26.44 o 
  -5  -4   1      281.01      250.39      4.91 o 
  -4  -4   1       11.45       15.65      0.90 o 
  -3  -4   1      656.40      643.72      8.22 o 
  -2  -4   1       11.63        8.05      0.66 o 
  -1  -4   1     1130.06     1121.87     13.18 o 
   0  -4   1       49.00       48.62      1.95 o 
   1  -4   1       10.75        3.81      0.63 o 
   2  -4   1       13.54       17.97      1.00 o 
   3  -4   1       12.73        8.52      1.60 o 
   4  -4   1      411.87      393.78      9.58 o 
   5  -4   1       23.59       26.45      2.24 o 
   6  -4   1      230.07      252.45      8.24 o 
  -9  -3   1        0.34       -1.03      1.44 o 
  -8  -3   1       10.13       13.72      1.92 o 
  -7  -3   1        2.43        1.05      0.96 o 
  -6  -3   1      252.05      252.38      5.25 o 
  -5  -3   1        8.80        8.09      0.96 o 
  -4  -3   1      351.87      319.67      5.43 o 
  -3  -3   1       21.02       16.80      0.93 o 
  -2  -3   1      451.43      437.00      5.64 o 
  -1  -3   1       45.94       38.54      1.07 o 
   0  -3   1      607.21      546.26      6.87 o 
   1  -3   1     1869.02     2035.26     22.86 o 
   2  -3   1     1234.83     1323.91     21.15 o 
   3  -3   1      570.86      576.10      8.81 o 
   4  -3   1      751.47      752.86     11.38 o 
   5  -3   1       27.85       18.82      1.91 o 
   6  -3   1        1.36        2.31      1.37 o 
   7  -3   1       70.44       76.39      4.57 o 
  -8  -2   1       12.37       13.43      1.89 o 
  -7  -2   1      514.27      527.57     14.05 o 
  -6  -2   1       26.85       30.95      2.40 o 
  -5  -2   1      308.55      284.55      7.14 o 
  -4  -2   1     1721.57     1726.36     21.99 o 
  -3  -2   1      526.64      578.83      8.12 o 
  -2  -2   1     1712.21     1656.61     20.17 o 
  -1  -2   1      657.90      697.17      8.86 o 
   0  -2   1     1344.52     1406.22     15.68 o 
   1  -2   1      229.19      201.56      2.98 o 
   2  -2   1      153.31      151.50      2.57 o 
   3  -2   1      201.18      215.76      4.58 o 
   4  -2   1      218.09      196.81      4.23 o 
   5  -2   1       43.25       45.55      2.13 o 
   6  -2   1       43.87       51.72      2.84 o 
   7  -2   1       30.06       24.87      2.87 o 
  -8  -1   1      416.46      367.98      8.96 o 
  -7  -1   1      215.55      200.84      5.76 o 
  -6  -1   1      313.87      301.79      6.88 o 
  -5  -1   1      171.37      157.71      5.83 o 
  -4  -1   1      474.18      509.86      6.78 o 
  -3  -1   1      161.50      212.79      3.73 o 
  -2  -1   1       21.27       22.32      0.93 o 
  -1  -1   1      850.27      937.53     11.52 o 
   0  -1   1      452.96      482.00      6.08 o 
   1  -1   1     3815.48     3707.12     40.14 o 
   2  -1   1       19.83        9.00      0.55 o 
   3  -1   1      437.96      457.27      6.06 o 
   4  -1   1      229.97      248.14      5.97 o 
   5  -1   1      183.07      177.97      6.92 o 
   6  -1   1      226.70      226.69      5.94 o 
   7  -1   1       63.95       65.16      3.38 o 
   8  -1   1       40.72       31.28      3.35 o 
  -8   0   1      218.48      220.41      6.73 o 
  -7   0   1        2.65        3.10      1.18 o 
  -6   0   1      303.83      309.40      7.14 o 
  -5   0   1        0.23        0.27      0.86 o 
  -4   0   1        3.92        1.66      0.57 o 
  -3   0   1     1703.37     1800.05     20.40 o 
  -2   0   1      186.15      170.26      2.54 o 
  -1   0   1      555.92      546.28      6.30 o 
   1   0   1       37.95       55.36      0.97 o 
   2   0   1     6635.28     6292.27     67.84 o 
   3   0   1     2069.26     2054.75     28.84 o 
   4   0   1       15.84        6.75      0.65 o 
   5   0   1     1166.50     1149.72     17.90 o 
   6   0   1        0.92       -0.74      0.74 o 
   7   0   1       31.11       28.62      2.36 o 
   8   0   1        2.96        3.82      1.47 o 
  -8   1   1       25.32       21.92      2.55 o 
  -7   1   1      301.05      278.14      7.37 o 
  -6   1   1      191.58      183.87      6.23 o 
  -5   1   1       33.42       21.22      3.76 o 
  -4   1   1       60.59       57.52      1.99 o 
  -3   1   1      738.25      783.55     10.77 o 
  -2   1   1        0.63        1.23      0.37 o 
  -1   1   1      104.13      126.80      1.96 o 
   0   1   1      179.40      150.26      1.99 o 
   1   1   1      387.76      343.58      4.10 o 
   2   1   1     7313.90     6958.22     74.95 o 
   3   1   1      406.69      364.80      4.91 o 
   4   1   1      458.99      457.65      6.45 o 
   5   1   1     1085.46     1167.68     17.70 o 
   6   1   1      102.66       99.64      3.88 o 
   7   1   1      404.79      403.84      8.81 o 
   8   1   1       10.67        6.89      1.58 o 
  -7   2   1        8.39       12.02      1.90 o 
  -6   2   1        1.02       -0.50      0.91 o 
  -5   2   1      313.91      308.57      7.02 o 
  -4   2   1       56.01       45.72      2.05 o 
  -3   2   1       19.75       21.98      1.38 o 
  -2   2   1       50.65       50.36      2.51 o 
  -1   2   1      641.14      668.16      9.78 o 
   0   2   1     1370.86     1380.28     16.80 o 
   1   2   1     1928.67     1939.73     26.37 o 
   2   2   1      730.32      756.44      8.84 o 
   3   2   1     1316.05     1311.18     15.06 o 
   4   2   1      145.64      120.65      2.25 o 
   5   2   1       43.81       41.10      1.73 o 
   6   2   1      517.56      527.81     13.22 o 
   7   2   1        0.99       -0.85      0.85 o 
   8   2   1       29.97       37.05      2.61 o 
   9   2   1        6.36        2.99      1.63 o 
  -7   3   1       63.86       75.11      5.68 o 
  -6   3   1       64.38       72.61      4.06 o 
  -5   3   1       39.39       35.60      2.38 o 
  -4   3   1       38.43       39.34      2.77 o 
  -3   3   1        0.71        0.18      0.50 o 
  -2   3   1       11.35        2.58      0.54 o 
  -1   3   1      365.76      313.47      4.48 o 
   0   3   1      715.06      720.19      8.69 o 
   1   3   1     3887.14     3809.77     41.41 o 
   2   3   1        6.59       10.19      0.86 o 
   3   3   1       84.82       71.43      1.58 o 
   4   3   1      128.65      146.90      2.65 o 
   5   3   1      141.04      134.36      3.27 o 
   6   3   1       49.86       47.64      2.33 o 
   7   3   1      112.80      116.67      4.10 o 
   8   3   1        0.79       -0.76      1.37 o 
   9   3   1        0.00        0.75      1.46 o 
  -6   4   1       11.67       16.97      2.94 o 
  -5   4   1       17.74       21.85      2.99 o 
  -4   4   1      115.77       97.15      3.16 o 
  -3   4   1       90.47       87.95      3.06 o 
  -2   4   1       48.45       60.04      1.71 o 
  -1   4   1     1944.16     2097.85     23.91 o 
   0   4   1     6118.38     6191.51     72.74 o 
   1   4   1      268.87      278.92      4.09 o 
   2   4   1        3.14        1.56      0.30 o 
   3   4   1      303.04      323.02      6.34 o 
   4   4   1       17.61       12.99      0.83 o 
   5   4   1      231.10      224.00      4.47 o 
   6   4   1      227.56      224.53      4.85 o 
   7   4   1      254.99      223.58      6.03 o 
   8   4   1       33.15       31.77      3.03 o 
   9   4   1       58.37       57.50      5.14 o 
  -6   5   1        5.91        2.98      1.80 o 
  -5   5   1       90.38       95.55      4.06 o 
  -4   5   1        0.03       -0.07      0.94 o 
  -3   5   1      553.02      574.07     10.73 o 
  -2   5   1      801.13      803.56     11.89 o 
  -1   5   1      298.04      283.24      4.74 o 
   0   5   1      616.99      654.49      9.39 o 
   1   5   1     1299.71     1367.68     16.13 o 
   2   5   1      205.71      227.60      3.65 o 
   3   5   1        2.45        2.14      0.58 o 
   4   5   1       16.70        9.12      0.90 o 
   5   5   1        1.21        1.46      0.74 o 
   6   5   1        1.64        1.76      0.94 o 
   7   5   1        0.71        0.44      0.93 o 
   8   5   1      123.82      112.96      5.23 o 
   9   5   1        0.26        1.73      1.49 o 
  -5   6   1        4.36        2.73      1.65 o 
  -4   6   1       28.29       37.14      2.71 o 
  -3   6   1       71.29       69.92      4.49 o 
  -2   6   1      206.41      190.50      5.17 o 
  -1   6   1      141.66      134.76      3.40 o 
   0   6   1      456.33      510.67      7.36 o 
   1   6   1      299.72      305.23      4.91 o 
   2   6   1      114.61      128.82      3.20 o 
   3   6   1        0.34        0.60      0.52 o 
   4   6   1        1.74        2.16      0.89 o 
   5   6   1       17.75       18.54      1.68 o 
   6   6   1      189.11      180.03      5.92 o 
   7   6   1      121.74      126.94      4.52 o 
   8   6   1        0.10        0.43      1.14 o 
   9   6   1       30.44       30.02      3.33 o 
  -4   7   1      141.63      136.07      5.14 o 
  -3   7   1      210.07      198.19      5.99 o 
  -2   7   1       67.89       79.42      3.47 o 
  -1   7   1       23.33       27.91      2.08 o 
   0   7   1      447.83      438.48      8.29 o 
   1   7   1       39.70       36.79      1.96 o 
   2   7   1      131.13      142.04      3.58 o 
   3   7   1       40.42       46.10      2.00 o 
   4   7   1        8.26        4.26      1.27 o 
   5   7   1       35.47       43.37      2.47 o 
   6   7   1        0.85        0.10      0.87 o 
   7   7   1       55.83       58.71      3.17 o 
   8   7   1       18.26       15.95      2.12 o 
   9   7   1        0.15        0.64      1.50 o 
  -3   8   1       65.82       83.11      5.00 o 
  -2   8   1        8.13       15.02      2.02 o 
  -1   8   1       51.80       42.74      2.62 o 
   0   8   1      134.11      138.34      5.23 o 
   1   8   1      526.82      520.56     10.11 o 
   2   8   1     1152.53     1112.38     17.97 o 
   3   8   1       33.38       33.30      2.24 o 
   4   8   1      355.28      352.79      6.88 o 
   5   8   1       53.29       47.77      2.67 o 
   6   8   1      585.30      641.49     12.51 o 
   7   8   1       11.72        9.53      1.78 o 
   8   8   1      172.38      184.78      8.40 o 
  -2   9   1        6.59       12.18      3.11 o 
  -1   9   1      143.24      147.95      6.02 o 
   0   9   1      244.90      252.87      7.84 o 
   1   9   1       49.03       44.71      2.67 o 
   2   9   1       10.99        8.83      1.51 o 
   3   9   1        9.20       14.41      1.78 o 
   4   9   1      125.64      130.91      5.04 o 
   5   9   1      483.53      532.96     10.93 o 
   6   9   1      157.83      145.08      5.11 o 
   7   9   1       79.85       81.98      4.02 o 
   8   9   1       80.41       85.26      4.31 o 
  -1  10   1        5.03        8.55      3.79 o 
   0  10   1        1.92        0.72      1.95 o 
   1  10   1      101.37       78.70      6.05 o 
   2  10   1      407.35      408.97      9.29 o 
   3  10   1       77.32       82.81      4.23 o 
   4  10   1      127.73      122.35      5.59 o 
   5  10   1       91.51      100.74      4.26 o 
   6  10   1       92.88      101.49      5.53 o 
   7  10   1      115.20      120.67      6.15 o 
   1  11   1       33.27       32.70      4.34 o 
   2  11   1       48.05       46.76      4.84 o 
   3  11   1       23.06       16.56      2.59 o 
   4  11   1       15.41       13.18      2.44 o 
   5  11   1        4.40        4.26      1.84 o 
   6  11   1       67.38       77.42      4.65 o 
  -5 -11   2        0.97       -1.05      1.53 o 
  -4 -11   2       54.24       53.67      3.94 o 
  -3 -11   2        1.42        2.30      1.44 o 
  -2 -11   2       50.18       58.33      3.58 o 
  -1 -11   2      445.63      447.80     12.26 o 
  -7 -10   2      104.48      100.01      4.63 o 
  -6 -10   2        1.36       -0.15      1.36 o 
  -5 -10   2       46.86       54.66      4.99 o 
  -4 -10   2       87.58       91.51      8.38 o 
  -3 -10   2        2.99        2.73      1.30 o 
  -2 -10   2      138.06      150.98      5.17 o 
  -1 -10   2      226.51      234.15      7.88 o 
   0 -10   2        3.63        6.71      1.89 o 
   1 -10   2        1.87        2.05      1.75 o 
  -7  -9   2        0.30        0.83      1.32 o 
  -6  -9   2        6.44        5.55      1.53 o 
  -5  -9   2      695.17      718.52     13.57 o 
  -4  -9   2       12.42       12.62      1.76 o 
  -3  -9   2      293.24      301.09      7.35 o 
  -2  -9   2       32.77       26.66      2.28 o 
  -1  -9   2       55.18       71.92      3.38 o 
   0  -9   2        6.51        7.11      1.84 o 
   1  -9   2       54.81       56.62      3.84 o 
   2  -9   2       33.91       20.92      2.42 o 
  -8  -8   2       98.69      109.69      6.14 o 
  -7  -8   2      251.37      262.54      7.27 o 
  -6  -8   2      377.01      382.78      8.80 o 
  -5  -8   2      109.84      105.20      4.29 o 
  -4  -8   2      471.24      472.19      8.46 o 
  -3  -8   2      311.69      292.91      6.88 o 
  -2  -8   2      937.22      886.94     15.16 o 
  -1  -8   2       67.72       65.13      3.03 o 
   0  -8   2        2.99        2.28      0.94 o 
   1  -8   2        3.86        1.45      1.02 o 
   2  -8   2       10.68       11.24      1.88 o 
   3  -8   2       46.20       52.64      5.05 o 
  -8  -7   2       12.58       12.00      2.02 o 
  -7  -7   2      234.20      239.09      7.17 o 
  -6  -7   2       28.26       27.20      2.32 o 
  -5  -7   2      339.41      379.09      8.21 o 
  -4  -7   2      478.10      484.55      8.31 o 
  -3  -7   2        8.48       10.29      1.14 o 
  -2  -7   2      155.47      154.27      3.32 o 
  -1  -7   2       12.73       13.13      1.24 o 
   0  -7   2      126.82      139.28      3.69 o 
   1  -7   2       83.88       92.96      3.63 o 
   2  -7   2       87.69       75.00      3.40 o 
   3  -7   2      130.46      112.19      4.56 o 
   4  -7   2      121.70      144.09      7.10 o 
  -8  -6   2      120.28      120.33      4.78 o 
  -7  -6   2       67.36       63.69      3.29 o 
  -6  -6   2      158.90      170.38      5.09 o 
  -5  -6   2        1.33        3.02      0.93 o 
  -4  -6   2      315.86      329.09      5.32 o 
  -3  -6   2        6.58        7.55      0.82 o 
  -2  -6   2       74.95       71.93      2.03 o 
  -1  -6   2       92.97       92.13      2.65 o 
   0  -6   2      157.74      148.24      3.58 o 
   1  -6   2      193.77      188.22      4.24 o 
   2  -6   2       21.68       21.46      1.86 o 
   3  -6   2       27.96       21.51      2.34 o 
   4  -6   2      308.73      297.11      7.61 o 
   5  -6   2        0.91        1.53      1.33 o 
  -9  -5   2       10.95       10.27      2.39 o 
  -8  -5   2      202.88      188.42      7.05 o 
  -7  -5   2       15.45       17.22      1.91 o 
  -6  -5   2      109.09      106.05      3.82 o 
  -5  -5   2       65.73       80.49      2.58 o 
  -4  -5   2      719.98      782.18     10.13 o 
  -3  -5   2       32.59       43.36      1.89 o 
  -2  -5   2      332.92      324.55      4.92 o 
  -1  -5   2       19.80       11.77      0.87 o 
   0  -5   2      368.22      353.07      6.36 o 
   1  -5   2      309.28      295.37      5.37 o 
   2  -5   2       51.76       64.85      3.31 o 
   3  -5   2      264.06      236.20      5.97 o 
   4  -5   2      283.83      286.74      7.07 o 
   5  -5   2       83.03      100.78      4.20 o 
   6  -5   2        7.24        8.14      2.91 o 
  -9  -4   2      437.26      449.52     12.44 o 
  -8  -4   2        1.34        0.70      1.29 o 
  -7  -4   2      266.29      269.32      6.74 o 
  -6  -4   2      675.42      651.33     10.41 o 
  -5  -4   2      360.16      335.26      6.11 o 
  -4  -4   2      309.29      328.15      4.96 o 
  -3  -4   2       70.09       74.45      1.83 o 
  -2  -4   2      184.08      228.80      3.64 o 
  -1  -4   2      342.19      330.09      4.71 o 
   0  -4   2      326.48      265.94      3.97 o 
   1  -4   2      470.33      479.29      6.49 o 
   2  -4   2      325.50      312.00      6.59 o 
   3  -4   2      436.20      415.75      8.22 o 
   4  -4   2      789.27      813.49     14.06 o 
   5  -4   2       14.67       11.46      1.93 o 
   6  -4   2       56.45       46.22      4.27 o 
  -8  -3   2       16.86       14.16      1.90 o 
  -7  -3   2      343.42      338.12      9.04 o 
  -6  -3   2       18.10       17.43      1.51 o 
  -5  -3   2      104.56       96.75      2.80 o 
  -4  -3   2      319.85      317.74      5.46 o 
  -3  -3   2       13.34       14.38      0.79 o 
  -2  -3   2      190.07      191.58      3.04 o 
  -1  -3   2      241.88      216.86      3.51 o 
   0  -3   2      480.30      496.62      6.84 o 
   1  -3   2     4922.05     4911.57     53.55 o 
   2  -3   2       44.93       44.41      1.35 o 
   3  -3   2       99.79       91.27      2.57 o 
   4  -3   2      606.24      601.91     10.78 o 
   5  -3   2     1280.60     1239.36     19.80 o 
   6  -3   2       27.71       30.49      3.59 o 
   7  -3   2        1.79        2.19      1.58 o 
  -8  -2   2       16.45       12.43      1.90 o 
  -7  -2   2        0.35       -0.16      0.87 o 
  -6  -2   2      584.71      585.99     12.63 o 
  -5  -2   2       96.60      101.35      2.85 o 
  -4  -2   2      340.71      326.33      5.54 o 
  -3  -2   2      504.38      461.27      6.02 o 
  -2  -2   2      467.87      522.75      6.50 o 
  -1  -2   2     4577.07     4624.51     49.98 o 
   0  -2   2    10128.85     9208.93    118.79 o 
   1  -2   2      108.16       96.14      1.75 o 
   2  -2   2      111.59      118.54      2.19 o 
   3  -2   2      317.40      297.55      4.45 o 
   4  -2   2        0.01        0.72      0.58 o 
   5  -2   2      151.36      162.51      4.09 o 
   6  -2   2       61.07       57.53      4.24 o 
   7  -2   2       15.26       14.93      2.40 o 
  -8  -1   2        6.94        6.29      1.61 o 
  -7  -1   2        0.52        1.08      1.48 o 
  -6  -1   2       21.62       18.81      1.91 o 
  -5  -1   2       96.32       91.07      3.15 o 
  -4  -1   2      914.04      928.10     12.62 o 
  -3  -1   2      195.20      220.65      3.63 o 
  -2  -1   2     1283.86     1298.13     15.96 o 
  -1  -1   2        0.64        0.30      0.23 o 
   0  -1   2       83.77      106.39      1.60 o 
   1  -1   2     1390.52     1403.06     17.19 o 
   2  -1   2        1.13        3.76      0.67 o 
   3  -1   2        4.50        0.32      0.38 o 
   4  -1   2        3.48        1.99      0.71 o 
   5  -1   2      113.84      110.34      5.16 o 
   6  -1   2       22.88       19.95      2.75 o 
   7  -1   2       28.00       29.17      2.75 o 
   8  -1   2       61.42       64.99      4.26 o 
  -8   0   2        5.01        7.44      1.76 o 
  -7   0   2        5.14        4.53      1.63 o 
  -6   0   2      778.72      727.69     13.07 o 
  -5   0   2      217.16      219.50      5.35 o 
  -4   0   2      108.87      115.98      2.43 o 
  -3   0   2       87.53       63.97      1.65 o 
  -2   0   2      179.80      154.37      2.92 o 
  -1   0   2    18585.72    15811.76    407.40 o 
   0   0   2      138.22      148.75      2.45 o 
   1   0   2      340.56      401.01      4.84 o 
   2   0   2      850.58      886.67     10.32 o 
   3   0   2      177.01      187.22      3.28 o 
   4   0   2      296.91      309.01      4.69 o 
   5   0   2       42.48       43.45      1.86 o 
   6   0   2      191.45      183.43      6.27 o 
   7   0   2        0.14        0.28      0.94 o 
   8   0   2      130.08      123.45      4.81 o 
  -7   1   2       23.58       23.76      2.43 o 
  -6   1   2        2.22        2.79      1.08 o 
  -5   1   2        4.75        4.14      1.07 o 
  -4   1   2      275.03      281.18      5.17 o 
  -3   1   2        4.46        4.15      0.74 o 
  -2   1   2        4.48        8.88      0.60 o 
  -1   1   2     2615.08     2497.81     27.34 o 
   0   1   2     1686.04     1698.72     20.53 o 
   1   1   2     1522.86     1618.21     19.41 o 
   2   1   2    11979.62    11623.48    301.23 o 
   3   1   2      555.40      688.06      9.26 o 
   4   1   2       49.43       41.93      1.36 o 
   5   1   2        0.43        0.89      0.47 o 
   6   1   2       34.45       28.87      2.02 o 
   7   1   2        1.01        2.64      1.11 o 
   8   1   2       73.25       77.65      3.76 o 
  -7   2   2      212.15      218.71      7.47 o 
  -6   2   2        1.44        2.82      1.21 o 
  -5   2   2      546.41      554.53     10.57 o 
  -4   2   2        2.72        0.69      0.57 o 
  -3   2   2       98.05       87.95      2.45 o 
  -2   2   2       34.57       50.44      1.38 o 
  -1   2   2      433.06      408.07      5.33 o 
   0   2   2     2910.24     2921.71     34.78 o 
   1   2   2        7.03       10.31      0.50 o 
   2   2   2       41.95       34.59      0.94 o 
   3   2   2     1359.38     1434.06     17.83 o 
   4   2   2       43.42       66.90      1.66 o 
   5   2   2      418.52      380.78     11.71 o 
   6   2   2        7.97       11.70      1.43 o 
   7   2   2      560.70      518.61     11.92 o 
   8   2   2       73.88       66.51      3.90 o 
   9   2   2       42.24       43.76      3.70 o 
  -7   3   2       37.47       40.76      3.66 o 
  -6   3   2      136.26      135.14      5.47 o 
  -5   3   2      156.53      135.90      4.47 o 
  -4   3   2       79.87       79.37      2.70 o 
  -3   3   2      471.74      469.76      7.62 o 
  -2   3   2      120.45      147.31      4.44 o 
  -1   3   2      315.12      273.23      4.10 o 
   0   3   2     1014.94     1044.98     12.22 o 
   1   3   2      597.15      588.41      7.19 o 
   2   3   2        1.20        0.13      0.34 o 
   3   3   2      214.68      245.58      3.69 o 
   4   3   2      693.77      681.75      8.72 o 
   5   3   2        0.11       -0.34      0.47 o 
   6   3   2      754.89      733.27     11.19 o 
   7   3   2        9.83        9.73      1.98 o 
   8   3   2       40.60       44.87      6.38 o 
   9   3   2       22.52       22.20      4.33 o 
  -6   4   2        5.09        5.44      1.74 o 
  -5   4   2        3.04        3.30      1.34 o 
  -4   4   2      227.00      270.98      5.79 o 
  -3   4   2      333.52      347.40      6.43 o 
  -2   4   2        9.85        7.79      0.76 o 
  -1   4   2      336.28      394.51      8.66 o 
   0   4   2      231.18      273.39      4.18 o 
   1   4   2      103.87       74.71      1.83 o 
   2   4   2       59.91       48.77      1.60 o 
   3   4   2      483.63      483.34      7.82 o 
   4   4   2      165.88      164.80      3.15 o 
   5   4   2      233.41      224.19      4.46 o 
   6   4   2       19.92       18.49      1.74 o 
   7   4   2       15.22       16.79      1.79 o 
   8   4   2      148.00      143.75      5.95 o 
   9   4   2        9.98       10.15      2.26 o 
  -5   5   2      110.13      139.31     11.00 o 
  -4   5   2       11.32        7.85      1.56 o 
  -3   5   2      495.90      515.45      8.85 o 
  -2   5   2      296.37      274.67      5.43 o 
  -1   5   2       48.08       43.44      1.72 o 
   0   5   2      113.83      164.40      3.13 o 
   1   5   2      449.30      493.68      6.74 o 
   2   5   2      267.68      235.44      3.73 o 
   3   5   2      178.88      209.60      4.13 o 
   4   5   2       33.26       36.58      1.63 o 
   5   5   2      375.51      351.84      7.32 o 
   6   5   2       46.07       46.27      2.50 o 
   7   5   2      185.86      181.82      5.39 o 
   8   5   2       81.72       88.66      4.68 o 
   9   5   2       10.46       11.47      2.80 o 
  -5   6   2       38.50       45.43      3.66 o 
  -4   6   2        0.01        1.16      1.14 o 
  -3   6   2      237.09      251.91      6.53 o 
  -2   6   2      181.09      176.50      4.96 o 
  -1   6   2      139.40      128.32      3.41 o 
   0   6   2      349.26      344.42      5.49 o 
   1   6   2      522.48      494.66      7.07 o 
   2   6   2      164.84      156.07      3.95 o 
   3   6   2       71.51       77.71      2.44 o 
   4   6   2      109.23      114.13      3.10 o 
   5   6   2        0.82        0.64      0.72 o 
   6   6   2      123.70      121.68      4.57 o 
   7   6   2       57.32       58.78      3.58 o 
   8   6   2       75.33       63.95      3.48 o 
   9   6   2       15.88       15.40      2.60 o 
  -4   7   2       92.14       96.29      5.11 o 
  -3   7   2        1.86        2.98      1.35 o 
  -2   7   2      282.92      289.93      7.08 o 
  -1   7   2       89.75       95.71      5.53 o 
   0   7   2      364.57      368.09      6.68 o 
   1   7   2      329.10      312.47      5.96 o 
   2   7   2      118.57      120.26      3.47 o 
   3   7   2      114.96      102.46      3.81 o 
   4   7   2       50.26       56.74      2.35 o 
   5   7   2       23.27       16.88      1.76 o 
   6   7   2        0.20        0.52      0.89 o 
   7   7   2       25.83       23.40      2.25 o 
   8   7   2        1.99        0.52      1.21 o 
   9   7   2       43.62       62.45      5.76 o 
  -3   8   2        2.25        1.63      1.57 o 
  -2   8   2      135.38      116.82     10.92 o 
  -1   8   2       13.38        7.85      1.58 o 
   0   8   2      552.68      573.28     12.84 o 
   1   8   2        8.92       10.05      1.51 o 
   2   8   2        1.87        0.30      0.71 o 
   3   8   2        5.76        7.61      1.12 o 
   4   8   2       53.76       53.63      4.01 o 
   5   8   2      137.64      139.26      5.23 o 
   6   8   2      186.86      185.15      5.60 o 
   7   8   2       29.20       31.67      2.58 o 
   8   8   2        3.26        1.76      1.39 o 
  -2   9   2      102.47      130.70      7.54 o 
  -1   9   2       35.65       31.38      3.98 o 
   0   9   2       32.27       38.83      4.20 o 
   1   9   2       12.08        8.00      1.77 o 
   2   9   2       41.87       44.58      2.60 o 
   3   9   2      495.72      485.18     11.32 o 
   4   9   2        8.36        9.77      1.60 o 
   5   9   2       23.60       30.06      2.72 o 
   6   9   2       69.91       85.04      3.85 o 
   7   9   2       38.11       30.77      3.61 o 
   8   9   2        9.57        6.33      1.76 o 
   0  10   2        2.52        0.58      1.72 o 
   1  10   2      103.27       96.29      6.16 o 
   2  10   2        0.68        0.59      1.29 o 
   3  10   2        7.13        4.71      1.69 o 
   4  10   2       15.39       15.33      2.01 o 
   5  10   2       21.29       23.61      2.37 o 
   6  10   2      104.28      110.55      8.73 o 
   7  10   2       41.66       41.49      3.17 o 
   1  11   2        6.70        2.44      2.20 o 
   2  11   2       15.80        7.92      2.56 o 
   3  11   2        6.22        5.04      3.22 o 
   4  11   2        2.99        3.11      1.68 o 
   5  11   2      128.12      146.69      8.04 o 
   6  11   2        4.29        7.77      2.74 o 
  -5 -11   3       66.18       71.07      4.56 o 
  -4 -11   3        2.84        3.30      1.72 o 
  -3 -11   3        7.56        5.02      1.65 o 
  -2 -11   3        2.96        4.09      1.58 o 
  -6 -10   3       13.28        7.23      2.06 o 
  -5 -10   3        9.03        4.97      2.26 o 
  -4 -10   3        0.78       -0.13      1.32 o 
  -3 -10   3       38.81       34.82      2.66 o 
  -2 -10   3       73.41       79.87      4.05 o 
  -1 -10   3       77.34       66.91      4.19 o 
   0 -10   3        4.69        1.07      1.46 o 
   1 -10   3       16.01       12.39      3.31 o 
  -7  -9   3        5.98        4.25      1.59 o 
  -6  -9   3      234.92      251.89      7.08 o 
  -5  -9   3      151.91      148.74      6.46 o 
  -4  -9   3      129.64      127.18      5.23 o 
  -3  -9   3        7.38        5.50      1.37 o 
  -2  -9   3      381.36      416.50      9.09 o 
  -1  -9   3      137.50      129.31      4.58 o 
   0  -9   3      389.34      411.28     10.83 o 
   1  -9   3       20.70       14.60      2.02 o 
   2  -9   3       18.24       20.39      2.66 o 
  -8  -8   3        2.34        0.71      1.36 o 
  -7  -8   3        0.08        0.02      1.08 o 
  -6  -8   3      180.23      196.77      7.07 o 
  -5  -8   3      194.15      168.53      5.43 o 
  -4  -8   3       33.02       27.01      2.09 o 
  -3  -8   3     1097.22     1094.48     26.06 o 
  -2  -8   3      371.02      390.54      8.32 o 
  -1  -8   3      624.45      685.50     12.50 o 
   0  -8   3      614.16      587.11      9.95 o 
   1  -8   3       25.35       20.97      2.59 o 
   2  -8   3       83.69       70.33      3.56 o 
   3  -8   3        0.09       -0.66      1.26 o 
  -8  -7   3       49.94       57.68      3.40 o 
  -7  -7   3        0.37       -0.28      1.03 o 
  -6  -7   3      191.03      195.52      5.71 o 
  -5  -7   3      290.65      290.37      6.93 o 
  -4  -7   3      197.32      190.06      4.45 o 
  -3  -7   3      196.81      192.98      4.23 o 
  -2  -7   3     2024.02     2080.84     31.84 o 
  -1  -7   3     1380.49     1346.94     18.43 o 
   0  -7   3      162.86      164.15      4.11 o 
   1  -7   3       78.01       85.40      3.45 o 
   2  -7   3       87.16       83.67      3.59 o 
   3  -7   3       76.83       74.80      3.63 o 
   4  -7   3        3.32        1.93      1.37 o 
  -8  -6   3       12.71        8.04      2.38 o 
  -7  -6   3      131.64      137.44      4.81 o 
  -6  -6   3       38.19       41.72      2.75 o 
  -5  -6   3       51.98       60.40      2.80 o 
  -4  -6   3       98.73       98.77      2.54 o 
  -3  -6   3      884.29      884.52     11.44 o 
  -2  -6   3        9.76       14.02      1.05 o 
  -1  -6   3      489.99      471.79      7.69 o 
   0  -6   3      417.98      439.76      7.41 o 
   1  -6   3        9.85        9.02      1.50 o 
   2  -6   3      169.42      138.22      4.43 o 
   3  -6   3        8.34        5.37      1.35 o 
   4  -6   3        2.62        3.28      1.42 o 
   5  -6   3       46.76       43.25      3.17 o 
  -8  -5   3       43.48       33.77      3.16 o 
  -7  -5   3       42.58       42.64      2.71 o 
  -6  -5   3      193.26      202.99      4.76 o 
  -5  -5   3      429.95      418.02      7.26 o 
  -4  -5   3        0.07        0.08      0.51 o 
  -3  -5   3       76.49       62.90      1.82 o 
  -2  -5   3       68.54       59.60      1.72 o 
  -1  -5   3      407.69      404.90      5.83 o 
   0  -5   3      748.43      773.54     11.07 o 
   1  -5   3       64.07       83.19      2.51 o 
   2  -5   3      253.85      256.42      5.97 o 
   3  -5   3       48.50       42.88      2.45 o 
   4  -5   3       59.57       57.30      3.05 o 
   5  -5   3        3.04        2.88      1.39 o 
   6  -5   3       54.03       62.09      7.92 o 
  -8  -4   3       99.31       91.04      6.08 o 
  -7  -4   3      981.52      963.50     16.53 o 
  -6  -4   3     1274.90     1243.92     17.56 o 
  -5  -4   3      106.02      116.30      3.50 o 
  -4  -4   3     2617.37     2627.38     32.83 o 
  -3  -4   3      935.39     1037.59     12.64 o 
  -2  -4   3      300.96      365.75      5.23 o 
  -1  -4   3       24.13       23.77      1.00 o 
   0  -4   3      990.48      974.66     13.06 o 
   1  -4   3      534.76      563.80      8.42 o 
   2  -4   3      517.25      549.68      8.42 o 
   3  -4   3       44.23       43.91      2.28 o 
   4  -4   3      185.24      176.45      5.04 o 
   5  -4   3      468.18      483.69     10.11 o 
   6  -4   3       58.56       57.32      3.94 o 
  -8  -3   3        5.43        0.97      1.16 o 
  -7  -3   3      438.49      449.87      9.49 o 
  -6  -3   3        0.02       -0.28      0.65 o 
  -5  -3   3      246.77      241.65      4.90 o 
  -4  -3   3     1681.64     1618.64     20.95 o 
  -3  -3   3      553.18      604.85      9.52 o 
  -2  -3   3       29.74       41.66      1.38 o 
  -1  -3   3       61.26       74.83      2.09 o 
   0  -3   3        2.64        6.25      0.71 o 
   1  -3   3      332.51      383.47      5.93 o 
   2  -3   3       53.01       41.26      1.31 o 
   3  -3   3      199.09      221.68      4.41 o 
   4  -3   3      106.25       98.23      3.43 o 
   5  -3   3      340.77      338.84      7.65 o 
   6  -3   3      679.66      694.60     15.46 o 
   7  -3   3      447.36      476.76     12.58 o 
  -8  -2   3       24.17       23.12      2.41 o 
  -7  -2   3       21.65       30.51      2.63 o 
  -6  -2   3      418.93      399.58      8.33 o 
  -5  -2   3      267.62      267.20      5.87 o 
  -4  -2   3       35.89       36.14      1.60 o 
  -3  -2   3      569.26      521.63      7.66 o 
  -2  -2   3     2442.74     2507.85     30.20 o 
  -1  -2   3     4734.06     4685.73     50.74 o 
   0  -2   3      886.46      984.80     11.37 o 
   1  -2   3      895.93      858.04     10.14 o 
   2  -2   3       15.20       29.58      1.16 o 
   3  -2   3      148.01      152.65      3.02 o 
   4  -2   3      438.19      419.07      7.09 o 
   5  -2   3      871.02      865.16     20.09 o 
   6  -2   3      380.02      376.98      9.86 o 
   7  -2   3        2.60        2.99      1.48 o 
  -8  -1   3      116.30      123.63      4.90 o 
  -7  -1   3       76.82       64.61      3.30 o 
  -6  -1   3      136.02      125.01      4.38 o 
  -5  -1   3      383.22      354.83      7.29 o 
  -4  -1   3        0.87        1.67      0.46 o 
  -3  -1   3     1034.67     1021.36     12.20 o 
  -2  -1   3       15.75       20.45      0.83 o 
  -1  -1   3      828.65      845.13      9.75 o 
   0  -1   3       62.39       70.32      1.41 o 
   1  -1   3     7500.51     7266.32     78.16 o 
   2  -1   3       13.85       20.15      0.85 o 
   3  -1   3      396.04      370.16      6.17 o 
   4  -1   3       40.42       41.77      1.88 o 
   5  -1   3      151.25      152.10      3.77 o 
   6  -1   3       13.57        9.57      1.48 o 
   7  -1   3      363.12      364.92     10.26 o 
   8  -1   3        5.37        5.61      2.34 o 
  -8   0   3       18.64       19.31      2.33 o 
  -7   0   3        0.58        1.04      1.04 o 
  -6   0   3      419.94      408.53      8.70 o 
  -5   0   3      191.26      188.70      4.93 o 
  -4   0   3      332.17      396.14      6.12 o 
  -3   0   3        1.25        1.74      0.43 o 
  -2   0   3     2679.75     2627.56     29.03 o 
  -1   0   3      732.07      674.49      7.94 o 
   0   0   3     2883.97     2897.25     31.52 o 
   1   0   3       92.83      103.59      1.74 o 
   2   0   3     2205.28     2234.62     24.77 o 
   3   0   3      400.68      357.81      5.03 o 
   4   0   3        7.51        3.37      0.54 o 
   5   0   3       14.73        9.35      1.03 o 
   6   0   3        1.27        0.90      0.85 o 
   7   0   3        0.48        0.54      0.96 o 
   8   0   3       27.01       29.51      2.63 o 
  -7   1   3        3.85        2.36      1.24 o 
  -6   1   3        7.81        4.51      1.27 o 
  -5   1   3       15.34       17.93      1.75 o 
  -4   1   3       11.12       12.27      1.10 o 
  -3   1   3        0.23        1.95      0.46 o 
  -2   1   3      615.77      624.79      8.20 o 
  -1   1   3     1045.08     1052.69     12.12 o 
   0   1   3      596.27      551.76      7.32 o 
   1   1   3    22431.78    19042.71    321.15 o 
   2   1   3      337.76      305.37      4.15 o 
   3   1   3     1990.18     2099.70     25.68 o 
   4   1   3     6681.67     6818.63     74.09 o 
   5   1   3      176.69      188.26      3.54 o 
   6   1   3       92.30       84.34      3.27 o 
   7   1   3        2.92        1.59      1.45 o 
   8   1   3       25.56       16.53      2.06 o 
  -7   2   3        0.04       -0.08      1.22 o 
  -6   2   3      217.32      212.99      6.09 o 
  -5   2   3      103.83      115.87      4.01 o 
  -4   2   3       12.92       15.20      1.28 o 
  -3   2   3      177.04      194.96      4.02 o 
  -2   2   3     1891.84     1969.98     22.39 o 
  -1   2   3      371.58      434.45      6.16 o 
   0   2   3      436.74      444.25      5.58 o 
   1   2   3     3113.41     3088.36     33.67 o 
   2   2   3      326.65      314.35      4.65 o 
   3   2   3      882.29      892.45     11.23 o 
   4   2   3      430.96      448.83      6.68 o 
   5   2   3        2.56       -0.17      0.49 o 
   6   2   3      431.31      414.15      8.33 o 
   7   2   3       94.95       86.21      3.52 o 
   8   2   3       74.99       82.67      3.76 o 
   9   2   3       10.30       11.06      2.34 o 
  -6   3   3       81.73       77.09      3.68 o 
  -5   3   3      109.81      119.74      4.24 o 
  -4   3   3      171.51      174.57      4.23 o 
  -3   3   3       48.65       42.87      1.84 o 
  -2   3   3       53.36       64.15      1.76 o 
  -1   3   3        0.84        1.19      0.52 o 
   0   3   3     1305.25     1218.89     14.13 o 
   1   3   3     2514.06     2485.07     27.48 o 
   2   3   3       84.83      116.65      3.21 o 
   3   3   3      675.72      666.15      8.32 o 
   4   3   3        1.27        2.37      0.50 o 
   5   3   3      494.18      504.90      8.53 o 
   6   3   3       32.13       23.59      1.56 o 
   7   3   3       17.45       19.35      1.87 o 
   8   3   3       80.19       68.85      4.98 o 
   9   3   3      129.78      141.77      6.34 o 
  -6   4   3       45.90       45.41      7.22 o 
  -5   4   3       38.11       39.79      2.69 o 
  -4   4   3       67.72       55.57      3.24 o 
  -3   4   3        8.60        7.46      1.03 o 
  -2   4   3       30.15       27.80      1.30 o 
  -1   4   3      600.48      573.89      7.90 o 
   0   4   3      435.74      433.28      5.99 o 
   1   4   3        0.05        0.11      0.33 o 
   2   4   3       36.06       41.12      1.28 o 
   3   4   3        0.98        1.68      0.63 o 
   4   4   3        1.48        4.84      0.57 o 
   5   4   3       21.08       24.48      1.59 o 
   6   4   3      718.88      678.78     12.18 o 
   7   4   3        0.02        0.42      0.87 o 
   8   4   3      142.93      149.77      8.80 o 
   9   4   3       72.97       84.73      6.64 o 
  -5   5   3       44.32       38.20      4.05 o 
  -4   5   3      499.99      538.66     10.70 o 
  -3   5   3       67.21       59.44      2.52 o 
  -2   5   3       23.64       18.01      1.76 o 
  -1   5   3      583.76      620.63      8.51 o 
   0   5   3       88.53       88.87      3.36 o 
   1   5   3       65.69       74.69      1.90 o 
   2   5   3       76.09       84.03      1.91 o 
   3   5   3      114.82       96.91      2.70 o 
   4   5   3        0.30        0.79      0.55 o 
   5   5   3        3.90        3.89      1.14 o 
   6   5   3      535.29      505.79      9.92 o 
   7   5   3       81.39       76.50      3.46 o 
   8   5   3      301.96      274.83     10.34 o 
   9   5   3       12.04       15.09      2.63 o 
  -5   6   3       24.70       36.04      4.42 o 
  -4   6   3       52.61       47.43      2.96 o 
  -3   6   3        1.31        0.04      0.94 o 
  -2   6   3       45.67       51.99      2.35 o 
  -1   6   3      169.19      170.13      4.39 o 
   0   6   3     1394.57     1391.14     16.95 o 
   1   6   3        4.53        1.73      0.54 o 
   2   6   3       53.43       50.07      1.92 o 
   3   6   3       73.53       64.31      2.21 o 
   4   6   3       18.44       17.98      1.34 o 
   5   6   3     1085.62     1087.79     17.59 o 
   6   6   3      968.31      950.57     16.21 o 
   7   6   3        1.39       -0.23      1.00 o 
   8   6   3       24.10       27.20      2.73 o 
   9   6   3       74.04       69.33      4.48 o 
  -4   7   3        0.63        2.10      1.61 o 
  -3   7   3        8.25        9.44      2.37 o 
  -2   7   3      129.32      131.86      5.32 o 
  -1   7   3      258.81      260.64      6.32 o 
   0   7   3        4.99        2.01      0.74 o 
   1   7   3        0.49        0.14      0.64 o 
   2   7   3      151.67      135.17      3.54 o 
   3   7   3       71.21       77.80      2.64 o 
   4   7   3      187.09      179.65      4.31 o 
   5   7   3      177.94      177.29      5.02 o 
   6   7   3        0.31       -0.19      0.89 o 
   7   7   3       79.75       83.88      3.78 o 
   8   7   3       51.62       49.64      3.15 o 
   9   7   3       17.35       21.56      2.97 o 
  -3   8   3       31.35       28.85      3.42 o 
  -2   8   3        3.02        0.49      1.53 o 
  -1   8   3      106.65       92.54      7.28 o 
   0   8   3       11.91       11.00      2.87 o 
   1   8   3      982.38      969.29     16.92 o 
   2   8   3        3.19        1.68      0.82 o 
   3   8   3      714.27      672.13     10.82 o 
   4   8   3       47.50       45.95      2.26 o 
   5   8   3       42.06       48.85      3.31 o 
   6   8   3        3.15        5.26      1.40 o 
   7   8   3       86.48       89.09      4.03 o 
   8   8   3       19.58       21.21      3.19 o 
  -2   9   3       77.19       87.67      6.23 o 
  -1   9   3        0.05       -0.47      1.66 o 
   0   9   3      229.64      184.74     14.96 o 
   1   9   3       74.76       67.33      4.37 o 
   2   9   3       31.42       31.96      2.76 o 
   3   9   3      362.85      381.55     11.27 o 
   4   9   3      300.90      278.49      6.20 o 
   5   9   3       22.68       24.51      2.93 o 
   6   9   3        2.82        4.67      1.38 o 
   7   9   3        9.52        8.10      2.93 o 
   8   9   3        6.37        2.80      1.52 o 
   0  10   3        0.02        2.40      2.01 o 
   1  10   3      147.79      153.26      7.89 o 
   2  10   3      159.14      160.15      6.31 o 
   3  10   3        1.33        1.15      1.38 o 
   4  10   3      226.58      214.86      7.37 o 
   5  10   3       35.20       35.26      4.25 o 
   6  10   3        0.29       -0.35      1.41 o 
   7  10   3      163.66      161.90      9.37 o 
   2  11   3       60.66       77.36      5.86 o 
   3  11   3        1.38        2.38      1.61 o 
   4  11   3       36.86       37.55      3.35 o 
   5  11   3       15.03       15.47      5.43 o 
   6  11   3       10.08        5.72      2.18 o 
  -4 -11   4       59.65       60.77      5.28 o 
  -3 -11   4       34.06       40.73      3.71 o 
  -2 -11   4       78.69       76.82      4.69 o 
  -6 -10   4        8.67        9.89      2.89 o 
  -5 -10   4      119.06      118.22      6.95 o 
  -4 -10   4       41.15       44.92      4.40 o 
  -3 -10   4        9.16       11.40      1.87 o 
  -2 -10   4        7.38        3.60      1.45 o 
  -1 -10   4       17.96       14.84      2.97 o 
   0 -10   4       32.44       32.73      3.26 o 
  -7  -9   4        4.38        2.51      1.74 o 
  -6  -9   4      202.19      231.07      9.91 o 
  -5  -9   4       20.41       23.24      2.66 o 
  -4  -9   4       49.50       50.46      3.43 o 
  -3  -9   4        0.50       -0.61      0.89 o 
  -2  -9   4        8.75       11.22      2.53 o 
  -1  -9   4       24.62       30.60      2.47 o 
   0  -9   4       78.67       88.74      4.57 o 
   1  -9   4       69.67       72.77      3.69 o 
   2  -9   4        0.01        0.75      1.33 o 
  -8  -8   4        0.96       -0.33      1.52 o 
  -7  -8   4      146.82      171.26     12.19 o 
  -6  -8   4       62.80       68.20      3.40 o 
  -5  -8   4       68.88       66.19      3.23 o 
  -4  -8   4        4.40        1.55      1.20 o 
  -3  -8   4     1038.73     1012.83     16.89 o 
  -2  -8   4      123.78      125.63      3.68 o 
  -1  -8   4      139.25      144.91      4.05 o 
   0  -8   4        9.86        2.59      0.93 o 
   1  -8   4        1.24        1.32      1.04 o 
   2  -8   4       40.64       36.82      2.74 o 
   3  -8   4      177.07      185.66      6.20 o 
  -8  -7   4      120.76      131.74      6.10 o 
  -7  -7   4       26.02       17.52      2.69 o 
  -6  -7   4        9.37        7.03      1.45 o 
  -5  -7   4      300.60      311.62      7.29 o 
  -4  -7   4       32.89       31.77      2.72 o 
  -3  -7   4       33.15       33.79      1.89 o 
  -2  -7   4      276.00      293.96      5.75 o 
  -1  -7   4       46.23       35.17      1.88 o 
   0  -7   4      199.34      187.52      4.48 o 
   1  -7   4      397.30      379.60      8.27 o 
   2  -7   4      240.76      250.66      6.66 o 
   3  -7   4      109.24       94.33      4.07 o 
   4  -7   4       94.85       91.82      4.35 o 
  -8  -6   4        0.15       -1.21      1.21 o 
  -7  -6   4        0.25        0.37      1.09 o 
  -6  -6   4       75.10       86.77      3.57 o 
  -5  -6   4        3.74        5.14      0.98 o 
  -4  -6   4       28.04       25.20      1.54 o 
  -3  -6   4       23.12       20.29      1.57 o 
  -2  -6   4       39.23       45.34      1.67 o 
  -1  -6   4      134.80      112.34      3.50 o 
   0  -6   4      489.71      514.15      8.39 o 
   1  -6   4       20.01       27.42      1.68 o 
   2  -6   4        0.01        0.33      0.84 o 
   3  -6   4       97.11       90.53      3.79 o 
   4  -6   4        0.66       -0.01      1.10 o 
   5  -6   4       38.24       48.59      3.27 o 
  -8  -5   4       13.70       13.60      2.40 o 
  -7  -5   4      403.53      406.34      9.13 o 
  -6  -5   4       37.24       47.60      2.27 o 
  -5  -5   4      233.00      237.83      6.28 o 
  -4  -5   4      218.59      217.63      5.35 o 
  -3  -5   4       90.34       78.34      2.11 o 
  -2  -5   4     1098.97     1083.35     13.30 o 
  -1  -5   4      506.99      524.31      7.20 o 
   0  -5   4      347.37      342.40      5.95 o 
   1  -5   4       58.35       47.98      1.95 o 
   2  -5   4      182.60      178.15      5.00 o 
   3  -5   4      169.63      170.18      6.04 o 
   4  -5   4       17.75       17.34      1.98 o 
   5  -5   4       64.63       68.52      3.56 o 
   6  -5   4        0.13       -1.38      1.38 o 
  -8  -4   4        1.19       -1.29      1.29 o 
  -7  -4   4       22.35       21.88      2.74 o 
  -6  -4   4       38.46       34.99      1.98 o 
  -5  -4   4       63.79       55.80      2.22 o 
  -4  -4   4      855.43      921.50     12.99 o 
  -3  -4   4     1005.36      996.78     13.35 o 
  -2  -4   4     1436.70     1538.11     17.93 o 
  -1  -4   4     1808.47     1842.49     21.10 o 
   0  -4   4      111.90      121.72      4.24 o 
   1  -4   4      392.19      359.95      6.57 o 
   2  -4   4       27.31       32.74      1.57 o 
   3  -4   4      259.41      234.87      7.07 o 
   4  -4   4        9.35        8.39      1.37 o 
   5  -4   4       23.03       23.46      2.25 o 
   6  -4   4        0.03        1.83      1.46 o 
  -8  -3   4       10.50       12.82      2.72 o 
  -7  -3   4        6.32        8.09      1.51 o 
  -6  -3   4      140.98      126.83      6.68 o 
  -5  -3   4     1089.03     1099.79     15.46 o 
  -4  -3   4       27.57       37.71      1.66 o 
  -3  -3   4      479.30      485.30      6.62 o 
  -2  -3   4     4502.23     4678.66     51.10 o 
  -1  -3   4     1113.91     1159.79     13.58 o 
   0  -3   4     3359.45     3359.16     39.42 o 
   1  -3   4       96.65      123.74      2.77 o 
   2  -3   4       70.98       62.26      1.62 o 
   3  -3   4      496.28      481.13      7.66 o 
   4  -3   4      296.88      272.46      7.25 o 
   5  -3   4      118.98      124.38      4.27 o 
   6  -3   4        2.00        2.08      1.75 o 
   7  -3   4       52.66       50.59      3.82 o 
  -8  -2   4        3.85        1.71      1.24 o 
  -7  -2   4      160.19      162.35      7.02 o 
  -6  -2   4        2.11        4.03      1.14 o 
  -5  -2   4      112.39       98.77      3.38 o 
  -4  -2   4      393.22      396.30      5.79 o 
  -3  -2   4      515.42      529.87      7.85 o 
  -2  -2   4      276.99      268.24      3.95 o 
  -1  -2   4     3322.38     3249.01     35.59 o 
   0  -2   4      194.26      244.36      5.44 o 
   1  -2   4      241.65      224.91      3.36 o 
   2  -2   4        4.62        6.64      0.60 o 
   3  -2   4       76.73       70.30      1.86 o 
   4  -2   4       85.68       80.90      2.78 o 
   5  -2   4      617.83      614.56     11.24 o 
   6  -2   4       77.55       82.82      4.59 o 
   7  -2   4        0.02        0.18      1.23 o 
  -8  -1   4       17.45       16.42      2.24 o 
  -7  -1   4        2.57        4.35      1.32 o 
  -6  -1   4       45.46       51.56      2.70 o 
  -5  -1   4      437.54      450.60      8.72 o 
  -4  -1   4       94.60      100.87      2.32 o 
  -3  -1   4      740.02      721.68     11.01 o 
  -2  -1   4      605.41      590.96      7.43 o 
  -1  -1   4      368.68      431.58      5.46 o 
   0  -1   4     3908.44     4025.99     48.11 o 
   1  -1   4       89.28       78.83      1.60 o 
   2  -1   4      763.16      711.96      8.80 o 
   3  -1   4       10.42       10.35      0.77 o 
   4  -1   4      113.04      109.84      2.50 o 
   5  -1   4       97.14       89.48      2.83 o 
   6  -1   4      305.14      314.37      7.30 o 
   7  -1   4       15.24       16.00      3.28 o 
   8  -1   4       45.22       47.48      6.80 o 
  -8   0   4       17.16       23.94      3.17 o 
  -7   0   4      463.84      447.76     10.00 o 
  -6   0   4      718.36      766.81     13.81 o 
  -5   0   4      664.98      644.04     11.53 o 
  -4   0   4       36.03       23.32      1.15 o 
  -3   0   4       63.91       54.94      1.63 o 
  -2   0   4      147.07      157.58      2.71 o 
  -1   0   4      717.20      686.37      8.23 o 
   0   0   4    10288.51     9589.04    191.00 o 
   1   0   4        1.47        0.21      0.28 o 
   2   0   4      303.64      295.20      4.17 o 
   3   0   4       68.93       66.68      1.71 o 
   4   0   4      670.37      699.14      9.15 o 
   5   0   4      877.35      898.72     12.90 o 
   6   0   4       12.85       12.90      1.58 o 
   7   0   4      136.96      128.31      5.18 o 
   8   0   4        1.06       -0.13      1.37 o 
  -7   1   4      210.94      216.25      6.52 o 
  -6   1   4       90.97       94.95      5.28 o 
  -5   1   4       15.03       12.57      1.55 o 
  -4   1   4      398.60      364.97      6.38 o 
  -3   1   4       29.38       36.75      1.65 o 
  -2   1   4     1021.63     1013.93     12.13 o 
  -1   1   4     1016.85     1090.37     12.67 o 
   0   1   4      217.95      219.39      3.08 o 
   1   1   4    10858.22    10025.03    192.67 o 
   2   1   4     1888.11     1694.69     19.52 o 
   3   1   4      483.85      482.60      6.48 o 
   4   1   4      108.21      110.38      2.46 o 
   5   1   4      294.60      295.10      4.91 o 
   6   1   4      271.36      262.80      7.17 o 
   7   1   4      127.14      145.35      9.35 o 
   8   1   4       23.79       22.12      2.34 o 
  -7   2   4        5.56        2.26      1.44 o 
  -6   2   4      170.35      181.27      8.37 o 
  -5   2   4       64.65       70.68      3.53 o 
  -4   2   4       41.73       45.31      1.98 o 
  -3   2   4       36.29       31.08      2.55 o 
  -2   2   4       13.75        5.59      0.62 o 
  -1   2   4      550.01      504.07      6.58 o 
   0   2   4      643.17      687.88      9.32 o 
   1   2   4     1224.48     1177.85     13.45 o 
   2   2   4      428.70      397.18      5.47 o 
   3   2   4      311.86      309.56      4.51 o 
   4   2   4      190.59      186.12      3.35 o 
   5   2   4       64.13       54.55      2.04 o 
   6   2   4      837.03      838.10     14.12 o 
   7   2   4       34.47       35.28      2.34 o 
   8   2   4       62.07       67.27      3.57 o 
   9   2   4       26.17       12.71      4.30 o 
  -6   3   4       80.04       86.08      7.25 o 
  -5   3   4        0.16       -0.47      0.97 o 
  -4   3   4       22.50       24.50      1.71 o 
  -3   3   4      254.00      259.60      5.12 o 
  -2   3   4       86.07       60.62      1.76 o 
  -1   3   4      137.24      135.53      3.13 o 
   0   3   4     1655.69     1713.36     23.89 o 
   1   3   4      169.94      144.32      2.60 o 
   2   3   4       35.19       23.14      0.89 o 
   3   3   4       32.75       26.50      1.24 o 
   4   3   4       34.52       34.96      1.33 o 
   5   3   4      115.29      105.84      2.85 o 
   6   3   4        6.97       10.29      1.19 o 
   7   3   4       39.58       54.79      3.56 o 
   8   3   4       25.03       23.63      2.71 o 
   9   3   4       11.73       12.90      2.46 o 
  -6   4   4       21.26       17.25      3.30 o 
  -5   4   4      156.47      169.79      5.43 o 
  -4   4   4      670.56      638.21     10.58 o 
  -3   4   4      548.33      542.38      8.97 o 
  -2   4   4      876.35      910.74     13.69 o 
  -1   4   4       14.57       16.66      1.06 o 
   0   4   4      573.64      557.91      7.41 o 
   1   4   4      102.34       84.20      1.89 o 
   2   4   4     2268.06     2389.62     28.67 o 
   3   4   4        1.43        1.08      0.31 o 
   4   4   4      368.71      346.38      5.16 o 
   5   4   4       13.49       15.65      1.73 o 
   6   4   4        0.03        0.05      0.74 o 
   7   4   4      304.73      282.58      6.96 o 
   8   4   4       21.92       19.55      2.54 o 
   9   4   4        7.23        9.89      2.33 o 
  -5   5   4       74.65       64.87      5.22 o 
  -4   5   4        9.04        8.44      2.69 o 
  -3   5   4      272.67      317.14      6.44 o 
  -2   5   4      195.62      189.72      4.40 o 
  -1   5   4      183.67      183.77      4.69 o 
   0   5   4      137.37      150.46      3.05 o 
   1   5   4     1710.26     1724.95     20.04 o 
   2   5   4      686.29      737.79      9.35 o 
   3   5   4      215.15      248.45      4.73 o 
   4   5   4       63.28       72.33      2.97 o 
   5   5   4        2.51        1.89      0.81 o 
   6   5   4      201.08      197.74      7.33 o 
   7   5   4      371.32      367.02     11.60 o 
   8   5   4       50.44       44.75      3.42 o 
   9   5   4      165.87      170.67      6.97 o 
  -4   6   4       80.91       86.99      5.58 o 
  -3   6   4      238.52      219.94      7.13 o 
  -2   6   4      412.71      421.55      8.85 o 
  -1   6   4      159.92      174.97      4.18 o 
   0   6   4      193.21      194.86      3.83 o 
   1   6   4      502.67      506.71      7.24 o 
   2   6   4      215.05      231.11      5.55 o 
   3   6   4      183.59      187.03      4.39 o 
   4   6   4        3.35        3.89      0.80 o 
   5   6   4      452.53      449.81      8.96 o 
   6   6   4      135.43      134.04      5.00 o 
   7   6   4      300.19      302.63     10.71 o 
   8   6   4      184.01      184.85     11.45 o 
   9   6   4       10.43       14.16      2.56 o 
  -4   7   4       18.55       20.72      2.99 o 
  -3   7   4        2.66        3.89      1.61 o 
  -2   7   4       93.93      107.36      4.86 o 
  -1   7   4       89.88       84.19      4.03 o 
   0   7   4        9.57        6.84      1.30 o 
   1   7   4       82.60       84.41      3.35 o 
   2   7   4      332.75      315.32      7.82 o 
   3   7   4       97.37      103.99      3.07 o 
   4   7   4        7.13        8.09      1.11 o 
   5   7   4        3.66        3.52      1.06 o 
   6   7   4       45.15       42.49      2.95 o 
   7   7   4      122.74      114.22      4.41 o 
   8   7   4       43.44       37.52      4.02 o 
  -3   8   4       26.84       31.01      3.31 o 
  -2   8   4       10.85        8.97      3.59 o 
  -1   8   4       47.56       45.64      5.23 o 
   0   8   4      521.70      532.79     15.64 o 
   1   8   4      383.59      368.59      8.19 o 
   2   8   4       18.88       19.70      1.92 o 
   3   8   4       19.12       21.68      1.94 o 
   4   8   4      399.97      393.32      8.24 o 
   5   8   4       60.25       59.97      3.35 o 
   6   8   4      484.68      506.67     12.06 o 
   7   8   4        8.10        6.47      1.89 o 
   8   8   4       29.19       24.06      2.63 o 
  -2   9   4        0.29        3.01      2.16 o 
  -1   9   4        5.31        7.99      2.60 o 
   0   9   4        6.55        3.96      2.10 o 
   1   9   4        0.14        0.65      1.26 o 
   2   9   4       59.48       51.11      4.22 o 
   3   9   4      603.99      598.79     11.91 o 
   4   9   4       25.56       21.52      2.84 o 
   5   9   4      466.17      477.77     12.15 o 
   6   9   4      469.35      483.54     15.28 o 
   7   9   4       21.81       20.43      2.82 o 
   8   9   4       94.53      106.13      7.84 o 
   0  10   4      120.24      130.42      8.61 o 
   1  10   4       13.78       12.19      2.82 o 
   2  10   4       74.89       69.18      4.25 o 
   3  10   4       57.39       53.14      4.65 o 
   4  10   4      136.93      134.09      4.96 o 
   5  10   4      497.65      514.73     13.17 o 
   6  10   4       44.82       48.94      4.63 o 
   7  10   4       34.73       47.92      3.98 o 
   2  11   4       16.23       14.22      3.18 o 
   3  11   4       51.73       49.78      3.86 o 
   4  11   4       17.19       19.89      2.83 o 
   5  11   4       10.98        6.03      2.51 o 
  -3 -11   5        6.65        4.27      1.93 o 
  -6 -10   5       17.22       18.65      3.62 o 
  -5 -10   5       14.71       18.69      3.47 o 
  -4 -10   5       27.97       20.03      4.71 o 
  -3 -10   5        8.41        5.05      2.24 o 
  -2 -10   5        7.89        5.77      2.47 o 
  -1 -10   5        0.16        2.17      2.01 o 
   0 -10   5      282.83      314.37     12.17 o 
  -7  -9   5      127.16      119.20      7.25 o 
  -6  -9   5      256.86      234.90     10.22 o 
  -5  -9   5       41.47       43.04      4.20 o 
  -4  -9   5        2.42        3.45      1.95 o 
  -3  -9   5      302.38      293.99      8.71 o 
  -2  -9   5       24.60       19.18      2.93 o 
  -1  -9   5      170.50      207.14      6.88 o 
   0  -9   5       42.80       42.97      3.51 o 
   1  -9   5        0.01       -0.42      1.14 o 
   2  -9   5       37.44       43.23      3.20 o 
  -7  -8   5      118.91      119.54      5.72 o 
  -6  -8   5       39.32       32.40      3.03 o 
  -5  -8   5      150.88      145.19      7.48 o 
  -4  -8   5      301.55      285.98     10.43 o 
  -3  -8   5       92.61       99.41      5.75 o 
  -2  -8   5        0.07       -0.08      0.75 o 
  -1  -8   5       61.55       58.41      2.60 o 
   0  -8   5       65.65       66.90      2.83 o 
   1  -8   5        9.02        6.99      1.51 o 
   2  -8   5        1.63        4.38      1.45 o 
   3  -8   5        6.05        5.76      2.66 o 
  -8  -7   5        8.04        6.59      2.12 o 
  -7  -7   5      247.58      274.77      8.79 o 
  -6  -7   5       27.38       25.33      2.76 o 
  -5  -7   5      310.81      314.22      8.79 o 
  -4  -7   5      208.18      200.97      5.35 o 
  -3  -7   5      466.62      447.52      7.79 o 
  -2  -7   5      754.42      738.28     12.65 o 
  -1  -7   5      571.38      537.20      8.99 o 
   0  -7   5        7.13       11.11      1.47 o 
   1  -7   5      274.01      293.89      7.08 o 
   2  -7   5      150.48      129.88      5.18 o 
   3  -7   5        0.01        0.32      1.14 o 
   4  -7   5        6.97        9.27      1.97 o 
  -8  -6   5        0.29        0.11      1.81 o 
  -7  -6   5        5.61        5.69      1.73 o 
  -6  -6   5      342.87      368.69      8.34 o 
  -5  -6   5       83.61       87.93      3.00 o 
  -4  -6   5      121.87      125.59      3.42 o 
  -3  -6   5      286.73      291.43      5.05 o 
  -2  -6   5       40.54       44.34      1.93 o 
  -1  -6   5        3.64        4.03      0.96 o 
   0  -6   5      215.75      213.42      4.66 o 
   1  -6   5       13.74        8.52      1.14 o 
   2  -6   5        9.40       15.86      2.33 o 
   3  -6   5       22.54       23.26      2.18 o 
   4  -6   5       45.30       43.35      2.94 o 
   5  -6   5        0.45        0.10      1.33 o 
  -8  -5   5       34.19       36.82      4.13 o 
  -7  -5   5       71.08       76.64      6.39 o 
  -6  -5   5        2.56        2.17      0.92 o 
  -5  -5   5        3.70        1.40      0.77 o 
  -4  -5   5      269.76      286.79      5.56 o 
  -3  -5   5        1.98        2.79      0.63 o 
  -2  -5   5       98.36       91.86      2.44 o 
  -1  -5   5      121.13      118.72      2.57 o 
   0  -5   5       45.04       49.93      1.94 o 
   1  -5   5      463.48      471.49      7.83 o 
   2  -5   5       20.90       24.49      1.58 o 
   3  -5   5      117.25      116.50      4.07 o 
   4  -5   5      211.63      191.32      5.71 o 
   5  -5   5      323.61      336.08     11.09 o 
  -8  -4   5       12.28       11.46      1.91 o 
  -7  -4   5       22.62       18.67      2.37 o 
  -6  -4   5      132.53      139.04      4.35 o 
  -5  -4   5      346.28      372.51      6.82 o 
  -4  -4   5       30.12       24.40      1.44 o 
  -3  -4   5      331.81      358.77      5.45 o 
  -2  -4   5      177.44      178.10      3.25 o 
  -1  -4   5     1933.43     2009.86     22.96 o 
   0  -4   5      215.88      178.57      3.68 o 
   1  -4   5      472.42      488.26      7.69 o 
   2  -4   5      283.08      276.49      5.28 o 
   3  -4   5      179.84      174.44      5.09 o 
   4  -4   5      236.32      239.83      6.19 o 
   5  -4   5       45.26       36.84      2.64 o 
   6  -4   5        1.34        0.51      1.41 o 
  -8  -3   5       44.18       46.26      4.18 o 
  -7  -3   5       24.68       21.43      2.22 o 
  -6  -3   5      370.89      373.85      7.18 o 
  -5  -3   5     1201.74     1161.05     16.31 o 
  -4  -3   5      803.08      839.63     10.83 o 
  -3  -3   5      155.77      192.71      3.61 o 
  -2  -3   5      562.90      579.57      9.58 o 
  -1  -3   5       71.33      119.92      2.31 o 
   0  -3   5        0.01        3.14      1.64 o 
   1  -3   5      638.36      569.45     10.11 o 
   2  -3   5      279.14      286.11      5.14 o 
   3  -3   5       46.34       40.46      2.02 o 
   4  -3   5       87.74       87.78      3.35 o 
   5  -3   5      297.90      311.19      8.47 o 
   6  -3   5       23.19       21.73      3.26 o 
   7  -3   5       26.94       28.66      8.30 o 
  -8  -2   5       51.29       53.97      3.40 o 
  -7  -2   5       39.62       35.80      2.57 o 
  -6  -2   5       24.16       27.17      2.08 o 
  -5  -2   5       15.38       15.66      1.65 o 
  -4  -2   5      176.44      169.67      3.27 o 
  -3  -2   5      993.90      993.47     13.46 o 
  -2  -2   5       33.36       23.04      1.00 o 
  -1  -2   5      227.74      262.96      3.80 o 
   0  -2   5      494.21      459.31     12.09 o 
   1  -2   5      137.38      112.94      2.18 o 
   2  -2   5     1085.25     1082.28     13.03 o 
   3  -2   5       11.04       12.51      0.92 o 
   4  -2   5        4.23        7.11      1.15 o 
   5  -2   5      437.93      446.77      8.99 o 
   6  -2   5       26.60       25.42      2.64 o 
   7  -2   5        6.26        6.31      1.89 o 
  -8  -1   5        8.31        5.24      1.64 o 
  -7  -1   5        2.30        2.60      1.19 o 
  -6  -1   5      157.08      169.08      6.24 o 
  -5  -1   5      326.97      304.02      6.71 o 
  -4  -1   5      192.19      183.63      3.50 o 
  -3  -1   5      285.81      325.31      5.27 o 
  -2  -1   5     1001.51      968.93     11.62 o 
  -1  -1   5      382.45      397.25      6.76 o 
   0  -1   5     3607.09     3542.34     42.72 o 
   1  -1   5      722.00      702.84     10.62 o 
   2  -1   5       28.62       20.33      1.03 o 
   3  -1   5      979.34     1005.08     12.35 o 
   4  -1   5      285.49      283.20      4.72 o 
   5  -1   5       59.77       52.90      2.42 o 
   6  -1   5       63.70       68.66      3.71 o 
   7  -1   5       30.65       32.48      3.00 o 
   8  -1   5       26.56       27.07      3.19 o 
  -7   0   5      100.37      106.75      4.41 o 
  -6   0   5      313.93      319.87      7.59 o 
  -5   0   5        4.55        3.21      1.01 o 
  -4   0   5       86.63       80.02      2.43 o 
  -3   0   5     1403.07     1394.93     16.53 o 
  -2   0   5       57.77       66.06      2.57 o 
  -1   0   5        4.41        8.58      0.59 o 
   0   0   5        2.72        6.77      0.50 o 
   1   0   5       84.05      111.44      2.46 o 
   2   0   5       31.13       23.38      0.97 o 
   3   0   5       73.31       70.28      1.84 o 
   4   0   5       17.34       15.70      1.53 o 
   5   0   5       31.13       38.91      1.83 o 
   6   0   5       82.70       77.38      3.28 o 
   7   0   5        4.53        3.83      1.36 o 
   8   0   5        0.07       -1.27      1.27 o 
  -7   1   5        0.02        0.27      1.20 o 
  -6   1   5        0.05       -0.03      1.02 o 
  -5   1   5       58.30       55.31      2.75 o 
  -4   1   5       81.51       81.42      2.58 o 
  -3   1   5      183.04      182.90      3.41 o 
  -2   1   5        0.05        2.04      0.48 o 
  -1   1   5       28.66       13.45      0.76 o 
   0   1   5     1934.35     1930.97     32.64 o 
   1   1   5     5759.01     5776.74     79.71 o 
   2   1   5      291.01      281.87      4.55 o 
   3   1   5     1787.31     1718.08     19.79 o 
   4   1   5      234.92      253.30      5.17 o 
   5   1   5       38.10       35.23      1.65 o 
   6   1   5        0.51        0.12      0.89 o 
   7   1   5       52.28       51.01      2.89 o 
   8   1   5       53.87       55.95      3.27 o 
  -7   2   5       24.88       22.57      2.61 o 
  -6   2   5        3.89        2.88      1.26 o 
  -5   2   5      296.91      300.17      7.21 o 
  -4   2   5        3.96        5.68      0.97 o 
  -3   2   5      884.41      915.46     12.92 o 
  -2   2   5       61.75       95.07      2.22 o 
  -1   2   5       16.39       14.55      1.42 o 
   0   2   5       23.58       14.60      1.43 o 
   1   2   5       24.44       34.16      1.45 o 
   2   2   5       13.52       16.74      0.84 o 
   3   2   5     1252.59     1244.39     14.71 o 
   4   2   5      124.22      162.94      3.12 o 
   5   2   5      153.17      151.66      3.60 o 
   6   2   5       23.84       36.57      2.02 o 
   7   2   5       69.99       62.12      3.11 o 
   8   2   5        1.71        0.91      1.32 o 
  -6   3   5      173.59      179.20      6.90 o 
  -5   3   5       17.64       13.92      1.82 o 
  -4   3   5      118.19      120.84      3.55 o 
  -3   3   5      148.12      152.83      3.76 o 
  -2   3   5        1.44        1.46      0.58 o 
  -1   3   5      479.45      467.04      6.49 o 
   0   3   5      246.97      248.01      3.78 o 
   1   3   5      176.50      175.75      4.31 o 
   2   3   5       80.44       59.75      2.21 o 
   3   3   5       99.46      122.07      3.64 o 
   4   3   5      837.28      820.27     10.47 o 
   5   3   5      154.06      155.26      3.23 o 
   6   3   5       60.86       62.76      2.42 o 
   7   3   5       70.16       70.92      4.83 o 
   8   3   5       70.78       58.28      3.78 o 
   9   3   5        7.66        7.49      2.05 o 
  -6   4   5       38.24       44.96      4.67 o 
  -5   4   5        0.08        0.48      1.29 o 
  -4   4   5       52.24       45.91      3.28 o 
  -3   4   5        9.92        6.54      1.24 o 
  -2   4   5       96.53       98.05      2.90 o 
  -1   4   5       16.76        8.22      1.12 o 
   0   4   5     2288.27     2368.41     26.81 o 
   1   4   5       91.53      105.40      2.16 o 
   2   4   5      188.39      206.71      4.97 o 
   3   4   5      249.74      216.84      3.60 o 
   4   4   5      330.31      321.26      5.81 o 
   5   4   5      878.70      863.40     12.57 o 
   6   4   5       99.06       88.98      3.41 o 
   7   4   5      107.44      104.67      3.99 o 
   8   4   5        0.39       -1.10      1.10 o 
   9   4   5       12.03        9.11      2.18 o 
  -5   5   5        0.11        0.91      2.56 o 
  -4   5   5       47.82       42.23      3.40 o 
  -3   5   5       48.28       64.88      3.22 o 
  -2   5   5       18.77       17.95      2.10 o 
  -1   5   5      399.40      410.29      6.33 o 
   0   5   5      578.98      599.13      8.49 o 
   1   5   5        6.54        5.39      0.70 o 
   2   5   5      737.19      670.16     11.09 o 
   3   5   5       65.71       67.23      2.18 o 
   4   5   5      317.96      349.71      6.22 o 
   5   5   5       92.67       95.77      3.08 o 
   6   5   5       18.05       18.25      1.83 o 
   7   5   5       66.59       71.66      3.38 o 
   8   5   5        9.69        9.47      2.05 o 
   9   5   5        7.85        8.68      2.17 o 
  -4   6   5       61.10       39.77      3.35 o 
  -3   6   5        7.76        9.55      1.72 o 
  -2   6   5      258.62      279.35      6.88 o 
  -1   6   5     1045.67     1046.94     17.12 o 
   0   6   5      116.85      124.16      3.37 o 
   1   6   5       97.68       97.02      3.35 o 
   2   6   5      307.77      310.10      6.72 o 
   3   6   5      309.91      305.64      5.74 o 
   4   6   5      186.55      184.46      4.24 o 
   5   6   5       88.53       84.17      2.82 o 
   6   6   5       10.68       11.15      1.54 o 
   7   6   5       97.53      106.64      4.38 o 
   8   6   5       25.62       20.16      2.33 o 
   9   6   5      213.54      232.83      8.41 o 
  -3   7   5        4.22        5.88      1.86 o 
  -2   7   5        9.91       12.30      2.10 o 
  -1   7   5      123.81      132.75      4.47 o 
   0   7   5        0.84        0.68      0.91 o 
   1   7   5      267.06      288.27      6.76 o 
   2   7   5        0.41        0.45      0.79 o 
   3   7   5       46.23       44.53      3.00 o 
   4   7   5        5.08        3.47      0.87 o 
   5   7   5       18.21       20.86      1.92 o 
   6   7   5      106.89      108.28      6.54 o 
   7   7   5        7.53        6.81      1.49 o 
   8   7   5       28.90       23.09      2.50 o 
  -2   8   5      249.60      283.01     18.96 o 
  -1   8   5        3.62        4.16      2.36 o 
   0   8   5      204.99      211.79     19.47 o 
   1   8   5       34.45       36.33      2.43 o 
   2   8   5      166.38      184.46      5.35 o 
   3   8   5        0.33        0.08      0.92 o 
   4   8   5      103.23       96.87      4.33 o 
   5   8   5        9.52        9.36      2.48 o 
   6   8   5       60.83       59.29      3.82 o 
   7   8   5       95.25       96.55      4.61 o 
   8   8   5       27.97       19.55      2.41 o 
  -1   9   5      125.12      123.15     13.63 o 
   0   9   5        4.16        5.57      2.16 o 
   1   9   5        4.41        5.08      1.70 o 
   2   9   5       26.41       29.84      3.55 o 
   3   9   5      530.31      522.38     14.32 o 
   4   9   5       34.67       28.98      2.38 o 
   5   9   5       13.99       12.83      3.12 o 
   6   9   5       31.62       37.52      3.23 o 
   7   9   5       59.80       62.99      4.41 o 
   0  10   5        0.68        1.02      2.03 o 
   1  10   5       31.26       32.71      4.13 o 
   2  10   5        8.96        6.20      1.86 o 
   3  10   5        6.43        8.31      2.07 o 
   4  10   5      168.86      163.66      5.58 o 
   5  10   5       55.34       51.90      3.86 o 
   6  10   5        5.46        6.00      1.95 o 
   7  10   5      294.21      314.11     10.29 o 
   3  11   5       49.74       46.44      7.13 o 
   4  11   5        2.79        0.92      1.69 o 
   5  11   5        6.80        1.50      2.12 o 
  -5 -10   6       13.09       13.43      3.15 o 
  -4 -10   6       16.93       18.76      3.55 o 
  -3 -10   6       52.41       56.90      3.98 o 
  -2 -10   6       16.44       18.67      2.68 o 
  -1 -10   6        0.57       -0.77      1.81 o 
   0 -10   6        2.15        4.46      2.31 o 
  -6  -9   6        0.03        1.84      1.88 o 
  -5  -9   6       22.00       21.25      3.48 o 
  -4  -9   6       56.53       59.32      4.85 o 
  -3  -9   6       23.83       19.14      2.52 o 
  -2  -9   6        3.04        4.90      1.68 o 
  -1  -9   6       34.95       37.51      2.63 o 
   0  -9   6       27.52       39.51      3.30 o 
   1  -9   6        5.26        5.82      2.05 o 
  -7  -8   6       11.30       12.11      2.35 o 
  -6  -8   6        7.88        1.73      1.39 o 
  -5  -8   6       65.79       49.75      4.34 o 
  -4  -8   6        5.13        3.36      3.48 o 
  -3  -8   6      221.25      208.76      8.04 o 
  -2  -8   6      209.45      214.21      5.85 o 
  -1  -8   6      218.47      232.00      6.21 o 
   0  -8   6       31.46       29.49      2.36 o 
   1  -8   6       43.32       49.55      3.51 o 
   2  -8   6       40.04       48.81      3.16 o 
   3  -8   6       14.03       13.77      2.19 o 
  -7  -7   6        8.63       10.57      2.22 o 
  -6  -7   6      133.95      134.80      5.72 o 
  -5  -7   6        1.00       -0.19      1.03 o 
  -4  -7   6      156.77      144.51      5.24 o 
  -3  -7   6      140.06      141.73      4.41 o 
  -2  -7   6      379.87      375.76      8.01 o 
  -1  -7   6      334.02      361.57      7.86 o 
   0  -7   6       40.48       50.00      3.61 o 
   1  -7   6      800.06      855.17     15.86 o 
   2  -7   6       17.86       16.52      2.02 o 
   3  -7   6       79.57       74.62      5.72 o 
   4  -7   6        2.04        0.48      1.39 o 
  -8  -6   6       12.59       10.13      2.89 o 
  -7  -6   6       14.89       20.68      2.72 o 
  -6  -6   6       28.63       28.60      2.79 o 
  -5  -6   6      548.35      550.03     12.28 o 
  -4  -6   6        7.64        5.11      1.16 o 
  -3  -6   6       58.43       51.17      2.22 o 
  -2  -6   6      738.29      700.79     12.15 o 
  -1  -6   6     1001.48     1086.77     15.34 o 
   0  -6   6      714.31      718.11     11.06 o 
   1  -6   6       30.26       35.36      1.94 o 
   2  -6   6       24.52       28.47      2.28 o 
   3  -6   6      342.34      329.32      7.96 o 
   4  -6   6        0.25       -0.45      1.14 o 
   5  -6   6       43.80       43.83      3.20 o 
  -8  -5   6       73.02       76.31      5.79 o 
  -7  -5   6        6.43        5.19      1.43 o 
  -6  -5   6      205.98      219.37      6.02 o 
  -5  -5   6        2.22        1.13      0.87 o 
  -4  -5   6        4.74        6.02      1.12 o 
  -3  -5   6     1555.86     1566.46     18.84 o 
  -2  -5   6      251.47      275.89      4.65 o 
  -1  -5   6      313.65      321.21      6.50 o 
   0  -5   6       65.34       74.18      2.43 o 
   1  -5   6      241.71      264.98      5.32 o 
   2  -5   6      304.09      302.81      5.99 o 
   3  -5   6       38.45       30.01      2.25 o 
   4  -5   6      269.21      274.33      7.09 o 
   5  -5   6       10.19       10.10      2.14 o 
  -8  -4   6       83.00       96.37      5.07 o 
  -7  -4   6       63.86       54.02      3.22 o 
  -6  -4   6      103.80       99.74      3.83 o 
  -5  -4   6       27.01       23.21      1.67 o 
  -4  -4   6      274.71      271.00      5.31 o 
  -3  -4   6       18.65       21.90      1.74 o 
  -2  -4   6      241.35      214.79      3.76 o 
  -1  -4   6       48.67       60.60      2.22 o 
   0  -4   6        3.88        2.31      0.53 o 
   1  -4   6        0.40        0.59      0.55 o 
   2  -4   6       34.82       38.12      2.58 o 
   3  -4   6      343.05      336.98      7.37 o 
   4  -4   6       97.93      105.80      5.59 o 
   5  -4   6       91.04      104.91      4.20 o 
   6  -4   6      103.24      112.24      7.62 o 
  -8  -3   6       43.94       48.08      9.93 o 
  -7  -3   6      113.66      113.91      4.34 o 
  -6  -3   6       82.94       93.20      3.47 o 
  -5  -3   6        2.47        2.16      0.82 o 
  -4  -3   6      419.49      428.45      6.46 o 
  -3  -3   6      587.31      597.47      8.11 o 
  -2  -3   6     1103.54     1168.03     15.85 o 
  -1  -3   6     1111.53     1224.63     14.51 o 
   0  -3   6     1285.07     1344.31     25.48 o 
   1  -3   6      371.61      388.89     10.73 o 
   2  -3   6      705.36      699.03     10.95 o 
   3  -3   6      145.69      136.57      3.44 o 
   4  -3   6      172.14      158.94      4.67 o 
   5  -3   6     1369.36     1358.62     21.72 o 
   6  -3   6      348.75      360.57     10.10 o 
   7  -3   6        1.80        0.63      1.50 o 
  -8  -2   6       46.23       50.63      3.36 o 
  -7  -2   6       38.13       41.14      2.80 o 
  -6  -2   6      334.82      345.38      7.86 o 
  -5  -2   6        1.35        1.00      0.73 o 
  -4  -2   6        5.66        5.09      0.74 o 
  -3  -2   6      430.72      410.76      6.00 o 
  -2  -2   6      414.12      439.49      6.05 o 
  -1  -2   6        0.07        0.23      0.41 o 
   0  -2   6       47.79       45.61      1.31 o 
   1  -2   6      235.44      256.56      3.96 o 
   2  -2   6     1257.72     1232.85     14.77 o 
   3  -2   6      220.94      208.99      4.78 o 
   4  -2   6      155.02      148.95      4.92 o 
   5  -2   6       56.88       64.63      2.97 o 
   6  -2   6       39.33       39.04      6.06 o 
   7  -2   6       11.72       14.62      2.43 o 
  -7  -1   6        0.28       -0.78      0.99 o 
  -6  -1   6        5.33        4.28      1.29 o 
  -5  -1   6       11.87       14.66      1.59 o 
  -4  -1   6      195.57      185.83      3.62 o 
  -3  -1   6      764.17      764.48     10.86 o 
  -2  -1   6       18.83       20.50      0.98 o 
  -1  -1   6     1196.28     1192.70     15.57 o 
   0  -1   6       24.09       30.59      1.26 o 
   1  -1   6      766.42      728.80      9.87 o 
   2  -1   6        1.12        3.43      1.74 o 
   3  -1   6     1205.85     1153.42     15.43 o 
   4  -1   6        0.17        0.80      0.53 o 
   5  -1   6      797.18      783.33     13.34 o 
   6  -1   6        8.20        7.48      1.69 o 
   7  -1   6      177.00      181.75      6.66 o 
  -7   0   6       18.68       20.91      2.34 o 
  -6   0   6      349.68      320.05      7.73 o 
  -5   0   6        0.79        1.40      0.87 o 
  -4   0   6      171.59      165.81      3.41 o 
  -3   0   6       54.86       65.21      2.57 o 
  -2   0   6      120.05       96.16      3.52 o 
  -1   0   6        3.17        2.74      0.46 o 
   0   0   6       34.80       46.86      1.21 o 
   1   0   6       32.80       32.36      1.57 o 
   2   0   6       35.41       23.30      1.08 o 
   3   0   6      113.60      103.42      2.35 o 
   4   0   6       10.70       11.12      1.07 o 
   5   0   6      109.11      121.34      4.59 o 
   6   0   6      164.63      154.18      4.68 o 
   7   0   6        2.94        2.46      1.34 o 
   8   0   6       67.08       66.51      4.18 o 
  -7   1   6        7.84       12.03      2.09 o 
  -6   1   6        0.12        0.18      1.03 o 
  -5   1   6      659.51      633.26     11.76 o 
  -4   1   6       33.23       25.67      1.70 o 
  -3   1   6      844.98      850.80     10.96 o 
  -2   1   6       15.98       12.62      0.88 o 
  -1   1   6     1653.67     1590.44     18.29 o 
   0   1   6     2858.34     2976.62     34.63 o 
   1   1   6        4.06        1.33      0.38 o 
   2   1   6     2070.41     2073.85     23.44 o 
   3   1   6      635.21      650.14      8.51 o 
   4   1   6       41.02       40.65      1.54 o 
   5   1   6        1.26        0.53      0.53 o 
   6   1   6        8.54        7.32      1.53 o 
   7   1   6      127.19      127.27      5.18 o 
   8   1   6       31.66       30.66      5.68 o 
  -6   2   6        1.36        3.53      1.61 o 
  -5   2   6        4.17        2.39      1.10 o 
  -4   2   6      374.95      358.83      6.72 o 
  -3   2   6       57.35       55.87      2.41 o 
  -2   2   6      465.61      430.89      6.26 o 
  -1   2   6      120.96      108.67      2.50 o 
   0   2   6      480.32      474.72      7.16 o 
   1   2   6      672.27      654.06      9.21 o 
   2   2   6      118.41      113.65      2.27 o 
   3   2   6      257.68      287.04      4.48 o 
   4   2   6      686.75      693.56     10.03 o 
   5   2   6      288.81      301.64      6.27 o 
   6   2   6        4.65        4.62      0.95 o 
   7   2   6       13.11        8.54      1.54 o 
   8   2   6       24.86       11.14      2.12 o 
  -6   3   6       13.56       11.67      2.36 o 
  -5   3   6       83.41       92.31      4.65 o 
  -4   3   6       43.64       44.37      2.57 o 
  -3   3   6        0.57        0.12      0.78 o 
  -2   3   6      644.58      629.81      8.64 o 
  -1   3   6     1136.48     1183.71     14.30 o 
   0   3   6       79.40       71.05      2.18 o 
   1   3   6      139.16      138.18      3.03 o 
   2   3   6      326.46      293.85      4.38 o 
   3   3   6      213.51      205.30      5.25 o 
   4   3   6      117.29      125.39      2.75 o 
   5   3   6      583.65      622.36      8.98 o 
   6   3   6        8.47        4.98      1.55 o 
   7   3   6       48.73       52.02      3.35 o 
   8   3   6       75.08       91.86      4.72 o 
  -5   4   6      179.63      155.19      6.35 o 
  -4   4   6      109.18      120.25      4.36 o 
  -3   4   6      372.22      381.27      8.25 o 
  -2   4   6        0.16        0.53      0.81 o 
  -1   4   6       34.19       26.09      1.52 o 
   0   4   6       88.24       99.81      2.17 o 
   1   4   6     1025.70     1036.27     14.19 o 
   2   4   6      136.78      151.23      2.79 o 
   3   4   6      378.37      371.44      6.55 o 
   4   4   6      682.15      677.31     10.20 o 
   5   4   6      257.71      241.42      4.98 o 
   6   4   6       70.84       66.42      2.99 o 
   7   4   6       43.31       40.34      2.94 o 
   8   4   6        8.46        5.13      1.70 o 
   9   4   6       60.83       69.81      4.53 o 
  -5   5   6        0.65        0.77      1.60 o 
  -4   5   6       13.53       15.40      2.07 o 
  -3   5   6      932.86      937.81     19.08 o 
  -2   5   6       56.60       59.38      2.87 o 
  -1   5   6        6.86        8.37      1.10 o 
   0   5   6      125.34      117.43      4.67 o 
   1   5   6      371.71      373.52      6.47 o 
   2   5   6        1.60        0.85      0.67 o 
   3   5   6      201.57      188.64      5.71 o 
   4   5   6       72.76       87.04      2.68 o 
   5   5   6       17.65       15.43      1.37 o 
   6   5   6      201.20      203.59      6.66 o 
   7   5   6      260.89      251.91      6.65 o 
   8   5   6       43.95       43.03      5.07 o 
   9   5   6       32.15       29.04      3.27 o 
  -4   6   6      159.47      143.43      6.14 o 
  -3   6   6       84.47       92.61      4.04 o 
  -2   6   6        5.18        5.43      1.43 o 
  -1   6   6      513.39      515.13     10.11 o 
   0   6   6      291.89      315.36      6.14 o 
   1   6   6      294.60      311.83      6.89 o 
   2   6   6       48.22       52.48      3.28 o 
   3   6   6       99.12      104.81      3.61 o 
   4   6   6      635.08      605.13      9.70 o 
   5   6   6       33.27       27.31      1.92 o 
   6   6   6      416.81      416.29      8.95 o 
   7   6   6      358.99      346.68     12.45 o 
   8   6   6       16.31       10.10      1.89 o 
  -3   7   6       29.64       28.66      3.07 o 
  -2   7   6       39.22       41.71      3.67 o 
  -1   7   6       28.24       20.13      2.09 o 
   0   7   6      192.03      181.71      5.24 o 
   1   7   6       11.27       14.79      1.71 o 
   2   7   6      103.22      116.48      4.02 o 
   3   7   6       21.90       17.82      1.82 o 
   4   7   6      490.69      482.63      9.83 o 
   5   7   6       26.33       26.71      2.81 o 
   6   7   6      448.67      441.50     11.40 o 
   7   7   6       29.97       20.69      2.23 o 
   8   7   6       13.82       12.61      1.99 o 
  -2   8   6       60.48       73.06      5.65 o 
  -1   8   6      117.34      111.43     10.86 o 
   0   8   6      261.91      271.42      8.31 o 
   1   8   6       37.52       37.91      2.55 o 
   2   8   6       86.12       91.71      3.76 o 
   3   8   6      204.73      196.51      5.69 o 
   4   8   6      166.69      176.39      5.42 o 
   5   8   6      105.54      108.80      4.25 o 
   6   8   6       14.05       16.72      4.51 o 
   7   8   6       26.04       26.00      3.69 o 
   8   8   6        8.96       10.71      2.31 o 
  -1   9   6        7.44        8.88      2.82 o 
   0   9   6       22.95       30.03      4.61 o 
   1   9   6       15.20       12.55      5.84 o 
   2   9   6      156.01      157.51      5.27 o 
   3   9   6       14.52       11.78      1.86 o 
   4   9   6       10.68       12.01      1.85 o 
   5   9   6      226.76      220.63      7.69 o 
   6   9   6        8.23        6.70      1.84 o 
   7   9   6       12.15       14.37      3.19 o 
   1  10   6       82.60       75.06      5.72 o 
   2  10   6       69.45       71.16      4.41 o 
   3  10   6        1.70        1.07      1.25 o 
   4  10   6      394.68      391.11     14.55 o 
   5  10   6      149.17      137.65      6.19 o 
   6  10   6       16.09       14.23      2.61 o 
  -5 -10   7        6.95        4.45      3.07 o 
  -4 -10   7       11.18       19.00      3.55 o 
  -3 -10   7       68.62       76.05      6.32 o 
  -2 -10   7       21.84       21.91      2.95 o 
  -1 -10   7        0.07        0.36      1.81 o 
  -6  -9   7      113.77      113.35      7.17 o 
  -5  -9   7      103.01       98.87      6.45 o 
  -4  -9   7       83.46       73.48      6.97 o 
  -3  -9   7       39.61       41.38      3.35 o 
  -2  -9   7        0.59        1.49      1.38 o 
  -1  -9   7       17.29       14.65      1.99 o 
   0  -9   7        0.02        1.23      1.72 o 
   1  -9   7        0.27        0.62      1.53 o 
  -7  -8   7       90.50      117.82      5.88 o 
  -6  -8   7       22.45       23.64      3.68 o 
  -5  -8   7        7.39        5.45      2.16 o 
  -4  -8   7        7.48       15.09      2.82 o 
  -3  -8   7        0.59        0.92      0.99 o 
  -2  -8   7        0.20       -0.75      0.89 o 
  -1  -8   7        4.40        2.34      1.16 o 
   0  -8   7        0.39        0.48      1.26 o 
   1  -8   7        2.19        2.68      1.57 o 
   2  -8   7       27.30       32.04      3.31 o 
  -7  -7   7        1.15        1.35      1.56 o 
  -6  -7   7      117.97      130.25      5.70 o 
  -5  -7   7       33.76       54.04      3.55 o 
  -4  -7   7      192.53      150.43      5.56 o 
  -3  -7   7      147.05      153.76      4.70 o 
  -2  -7   7       60.41       53.88      2.81 o 
  -1  -7   7      726.93      732.30     13.23 o 
   0  -7   7        6.54        6.33      1.75 o 
   1  -7   7       11.82        6.81      1.77 o 
   2  -7   7       23.67       27.71      2.92 o 
   3  -7   7       67.50       61.14      4.09 o 
  -7  -6   7        7.93        7.37      2.00 o 
  -6  -6   7       23.26       30.48      2.40 o 
  -5  -6   7        1.17        2.13      1.10 o 
  -4  -6   7      310.28      307.32      7.25 o 
  -3  -6   7        0.36       -0.71      0.71 o 
  -2  -6   7        1.89        0.97      0.92 o 
  -1  -6   7      118.22      105.13      3.66 o 
   0  -6   7       13.49       24.89      2.01 o 
   1  -6   7       61.72       58.46      3.05 o 
   2  -6   7       63.27       60.25      3.46 o 
   3  -6   7       50.63       55.60      3.17 o 
   4  -6   7       38.56       36.10      3.37 o 
  -8  -5   7        0.01        1.46      2.10 o 
  -7  -5   7        9.61       13.87      1.99 o 
  -6  -5   7       71.62       63.58      3.22 o 
  -5  -5   7       32.74       34.07      2.48 o 
  -4  -5   7      365.14      377.51      8.00 o 
  -3  -5   7       78.98       66.66      2.44 o 
  -2  -5   7      635.92      613.80      9.61 o 
  -1  -5   7      253.50      266.42      6.07 o 
   0  -5   7      216.02      193.44      4.97 o 
   1  -5   7        0.07       -0.10      0.60 o 
   2  -5   7      218.21      229.49      5.09 o 
   3  -5   7       15.47       15.59      1.81 o 
   4  -5   7      292.18      284.28      8.49 o 
   5  -5   7       15.44       15.46      2.12 o 
  -8  -4   7        0.52        0.07      1.46 o 
  -7  -4   7       13.57       13.47      2.26 o 
  -6  -4   7      213.23      234.91      6.39 o 
  -5  -4   7      135.11      133.65      4.37 o 
  -4  -4   7      131.70      129.12      4.07 o 
  -3  -4   7      812.67      838.41     12.30 o 
  -2  -4   7       67.68       60.29      3.15 o 
  -1  -4   7      154.59      136.01      3.24 o 
   0  -4   7        0.12        0.71      0.53 o 
   1  -4   7      664.61      666.06     10.09 o 
   2  -4   7       16.54       17.74      1.69 o 
   3  -4   7       11.61        8.57      1.42 o 
   4  -4   7       73.10       76.27      3.43 o 
   5  -4   7        6.39        7.29      1.56 o 
   6  -4   7       23.10       24.07      5.19 o 
  -7  -3   7       13.79        9.04      2.05 o 
  -6  -3   7      964.58      962.78     19.36 o 
  -5  -3   7        2.83        2.87      1.09 o 
  -4  -3   7      673.43      659.03     10.15 o 
  -3  -3   7      710.33      736.63     10.96 o 
  -2  -3   7       96.25       84.11      2.49 o 
  -1  -3   7      421.93      422.16      6.85 o 
   0  -3   7     1487.75     1493.88     25.20 o 
   1  -3   7      373.73      381.37      9.27 o 
   2  -3   7        5.54        3.50      0.77 o 
   3  -3   7      304.14      297.31      6.38 o 
   4  -3   7       41.76       39.43      2.43 o 
   5  -3   7      118.44      108.76      4.47 o 
   6  -3   7        4.44        2.98      1.81 o 
  -7  -2   7       70.99       76.71      4.38 o 
  -6  -2   7      273.88      288.28      7.03 o 
  -5  -2   7       91.23       86.11      3.50 o 
  -4  -2   7        4.14        4.43      0.81 o 
  -3  -2   7        0.02        0.33      0.47 o 
  -2  -2   7      430.60      416.84      6.57 o 
  -1  -2   7     2107.24     2122.32     26.82 o 
   0  -2   7      436.22      474.63      7.34 o 
   1  -2   7       89.68       87.23      2.03 o 
   2  -2   7       92.03      104.52      2.39 o 
   3  -2   7      172.08      171.10      4.39 o 
   4  -2   7      823.87      814.50     13.75 o 
   5  -2   7        0.06        0.40      1.20 o 
   6  -2   7      209.81      191.92      9.94 o 
   7  -2   7      183.62      194.34      7.22 o 
  -7  -1   7        0.51        0.90      1.22 o 
  -6  -1   7        0.18        1.71      1.09 o 
  -5  -1   7      317.35      313.54      7.09 o 
  -4  -1   7       78.86       74.96      2.70 o 
  -3  -1   7      432.81      426.06      6.30 o 
  -2  -1   7       11.73       12.11      0.85 o 
  -1  -1   7        3.28        5.70      0.75 o 
   0  -1   7       28.32       27.35      1.69 o 
   1  -1   7       14.84        7.20      0.63 o 
   2  -1   7      397.26      388.95      5.67 o 
   3  -1   7      207.71      221.38      3.99 o 
   4  -1   7       86.98       87.29      2.39 o 
   5  -1   7       93.89       86.33      4.14 o 
   6  -1   7       54.43       56.45      3.47 o 
   7  -1   7        8.33        5.47      1.81 o 
  -7   0   7        2.28        2.45      1.37 o 
  -6   0   7      122.79      118.82      4.39 o 
  -5   0   7      101.73       98.20      3.66 o 
  -4   0   7      120.78      120.42      2.92 o 
  -3   0   7        5.04        6.48      0.81 o 
  -2   0   7       13.91       10.09      0.83 o 
  -1   0   7       53.50       40.75      1.57 o 
   0   0   7       69.98       88.10      1.85 o 
   1   0   7      133.21      132.28      2.95 o 
   2   0   7      281.89      276.55      4.34 o 
   3   0   7       77.40       74.04      2.46 o 
   4   0   7      366.21      391.31      6.71 o 
   5   0   7      145.58      147.19      3.41 o 
   6   0   7        0.53        0.95      1.10 o 
   7   0   7       21.02       19.60      2.52 o 
   8   0   7       20.03       21.41      2.82 o 
  -7   1   7      170.12      203.85      7.72 o 
  -6   1   7        0.02       -0.84      1.21 o 
  -5   1   7       24.44       24.86      2.11 o 
  -4   1   7       42.55       45.37      2.08 o 
  -3   1   7        0.07        3.34      0.68 o 
  -2   1   7      806.03      767.91      9.92 o 
  -1   1   7      101.56      136.72      2.62 o 
   0   1   7      380.07      423.77      5.77 o 
   1   1   7     1196.68     1231.98     15.40 o 
   2   1   7      309.43      309.43      4.67 o 
   3   1   7     1476.76     1448.76     17.20 o 
   4   1   7      613.02      643.29      8.84 o 
   5   1   7      355.16      358.15      6.52 o 
   6   1   7        4.28        6.04      1.38 o 
   7   1   7       35.82       36.79      2.78 o 
   8   1   7        8.32        7.84      1.91 o 
  -6   2   7       63.05       62.20      4.10 o 
  -5   2   7        5.90        6.66      1.68 o 
  -4   2   7       26.75       24.88      2.15 o 
  -3   2   7      437.47      409.77      8.20 o 
  -2   2   7       22.61       28.95      1.33 o 
  -1   2   7       94.00       87.73      2.03 o 
   0   2   7      283.18      331.19      5.68 o 
   1   2   7     2587.68     2674.75     33.16 o 
   2   2   7     1379.50     1296.27     17.05 o 
   3   2   7     1235.87     1239.82     14.93 o 
   4   2   7      650.55      669.88      9.08 o 
   5   2   7      320.34      346.71      6.31 o 
   6   2   7      242.69      258.71      6.18 o 
   7   2   7       12.95        7.64      1.44 o 
   8   2   7        0.96        2.03      1.48 o 
  -6   3   7       25.56       20.76      2.98 o 
  -5   3   7        8.99        6.27      1.81 o 
  -4   3   7      101.25      110.81      4.54 o 
  -3   3   7      179.30      163.10      4.80 o 
  -2   3   7      214.50      208.82      4.55 o 
  -1   3   7      560.21      523.34      8.36 o 
   0   3   7      982.53     1014.71     14.01 o 
   1   3   7      248.49      278.42      5.02 o 
   2   3   7        2.34        7.17      0.66 o 
   3   3   7     1967.43     1893.78     21.97 o 
   4   3   7        1.78        1.15      0.56 o 
   5   3   7      311.60      326.07      5.51 o 
   6   3   7       11.72       14.66      1.63 o 
   7   3   7       11.20        9.42      1.86 o 
   8   3   7       30.61       28.21      2.94 o 
  -5   4   7        0.23        1.88      1.57 o 
  -4   4   7      361.95      345.01      8.26 o 
  -3   4   7       24.09       21.90      2.02 o 
  -2   4   7      950.43      956.10     15.89 o 
  -1   4   7      324.60      329.73      6.14 o 
   0   4   7      181.84      177.03      4.00 o 
   1   4   7        4.64        2.16      0.75 o 
   2   4   7      847.32      800.56     14.80 o 
   3   4   7        2.22        0.92      0.62 o 
   4   4   7      311.68      299.58      5.62 o 
   5   4   7       99.96       78.84      2.68 o 
   6   4   7        5.77        4.71      1.14 o 
   7   4   7        0.77       -0.92      0.92 o 
   8   4   7       37.11       34.74      3.19 o 
  -4   5   7       87.98       99.81      4.25 o 
  -3   5   7      125.60      131.44      4.71 o 
  -2   5   7       93.07      106.63      3.96 o 
  -1   5   7      660.49      668.48     10.63 o 
   0   5   7     1227.71     1174.68     16.49 o 
   1   5   7      585.15      599.40      9.42 o 
   2   5   7      354.16      359.16      7.47 o 
   3   5   7       79.31       72.56      4.59 o 
   4   5   7       71.56       75.04      3.01 o 
   5   5   7       24.36       28.80      1.77 o 
   6   5   7      340.33      362.07      8.09 o 
   7   5   7        2.93        5.89      1.38 o 
   8   5   7      238.59      232.44      7.83 o 
  -4   6   7       23.63       17.86      2.72 o 
  -3   6   7       70.73       76.89      3.78 o 
  -2   6   7      742.29      789.22     14.46 o 
  -1   6   7      406.63      408.62      9.14 o 
   0   6   7      307.00      315.20      6.29 o 
   1   6   7      156.62      166.85      5.02 o 
   2   6   7       25.56       21.84      1.81 o 
   3   6   7       23.87       20.33      1.80 o 
   4   6   7      268.26      258.66      7.31 o 
   5   6   7      309.51      295.17      7.04 o 
   6   6   7      127.78      121.99      5.19 o 
   7   6   7        1.09        0.57      1.06 o 
   8   6   7      106.70      107.14      4.50 o 
  -3   7   7        1.36        0.90      1.61 o 
  -2   7   7       92.08       96.65      4.22 o 
  -1   7   7       81.51       79.76      5.50 o 
   0   7   7       20.33       28.11      2.56 o 
   1   7   7      347.79      335.60      7.73 o 
   2   7   7      114.42      121.33      6.86 o 
   3   7   7      177.40      165.85      5.01 o 
   4   7   7       41.48       36.32      2.45 o 
   5   7   7       72.03       67.91      3.27 o 
   6   7   7        8.21        3.48      1.88 o 
   7   7   7      129.37      132.91      7.17 o 
   8   7   7      105.72       90.51      5.38 o 
  -2   8   7        6.17        3.48      2.31 o 
  -1   8   7        0.79       -1.16      1.66 o 
   0   8   7        2.31        2.94      1.66 o 
   1   8   7        2.01        1.53      1.12 o 
   2   8   7       15.55       17.99      2.44 o 
   3   8   7       91.27       77.22      3.56 o 
   4   8   7        9.88       11.06      1.76 o 
   5   8   7       46.62       44.44      2.87 o 
   6   8   7      237.05      222.93      7.80 o 
   7   8   7        0.29        1.44      1.64 o 
   8   8   7       23.72       20.17      3.03 o 
  -1   9   7       60.90       62.87      8.71 o 
   0   9   7        0.26        0.70      1.81 o 
   1   9   7        8.57        8.57      2.04 o 
   2   9   7       42.70       46.75      3.05 o 
   3   9   7       70.80       73.57      3.66 o 
   4   9   7      259.91      240.56     11.77 o 
   5   9   7      248.69      239.42      6.96 o 
   6   9   7       28.23       25.70      3.06 o 
   7   9   7       14.07       11.06      2.44 o 
   1  10   7       18.75       19.55      3.61 o 
   2  10   7       50.49       62.66      4.21 o 
   3  10   7       22.66       21.93      2.48 o 
   4  10   7       20.66       21.61      2.47 o 
   5  10   7        3.83        3.10      2.17 o 
   6  10   7       58.70       62.99      4.48 o 
  -4 -10   8        1.35        0.87      2.01 o 
  -3 -10   8        0.65       -0.05      1.47 o 
  -2 -10   8        8.31        8.37      2.26 o 
  -5  -9   8       16.90       12.61      3.09 o 
  -4  -9   8        0.21        1.89      1.81 o 
  -3  -9   8       19.94       14.88      2.77 o 
  -2  -9   8       15.12       12.53      2.31 o 
  -1  -9   8       12.90       15.09      2.02 o 
   0  -9   8        1.38       -0.76      1.25 o 
   1  -9   8       57.63       61.75      5.11 o 
  -6  -8   8       17.98       13.53      3.03 o 
  -5  -8   8       86.72       85.75      5.94 o 
  -4  -8   8       44.48       49.35      6.15 o 
  -3  -8   8      200.25      204.61     10.12 o 
  -2  -8   8      353.21      356.35      8.37 o 
  -1  -8   8        3.92        3.37      1.25 o 
   0  -8   8       23.82       26.61      2.56 o 
   1  -8   8        0.13       -0.36      1.21 o 
   2  -8   8       45.25       52.92      4.06 o 
  -7  -7   8       20.48       21.94      3.04 o 
  -6  -7   8        0.10        1.04      1.38 o 
  -5  -7   8      103.40      106.07      9.73 o 
  -4  -7   8      238.93      226.11      8.25 o 
  -3  -7   8      165.69      180.26      5.35 o 
  -2  -7   8      537.29      531.56     11.06 o 
  -1  -7   8      169.46      158.11      4.99 o 
   0  -7   8        8.95        5.64      1.33 o 
   1  -7   8       52.76       42.53      3.19 o 
   2  -7   8        7.73        5.43      1.72 o 
   3  -7   8        1.17        3.24      1.67 o 
  -7  -6   8       23.42       17.20      2.64 o 
  -6  -6   8      194.56      188.20      6.45 o 
  -5  -6   8       30.09       31.12      2.48 o 
  -4  -6   8        9.95        7.20      1.68 o 
  -3  -6   8      220.60      229.40      5.90 o 
  -2  -6   8       54.33       55.91      2.80 o 
  -1  -6   8       14.95       13.73      2.90 o 
   0  -6   8        2.28        1.24      0.94 o 
   1  -6   8        2.45        0.59      0.94 o 
   2  -6   8      219.86      224.40      7.37 o 
   3  -6   8       44.81       43.17      3.39 o 
   4  -6   8        1.54        0.20      1.41 o 
  -7  -5   8       22.30       29.40      2.69 o 
  -6  -5   8        0.74        1.47      1.20 o 
  -5  -5   8        1.31        0.20      0.89 o 
  -4  -5   8      554.81      580.85     11.08 o 
  -3  -5   8       42.03       49.37      2.77 o 
  -2  -5   8       83.89       78.82      3.09 o 
  -1  -5   8      188.28      183.24      4.99 o 
   0  -5   8        4.32        3.25      0.97 o 
   1  -5   8      425.32      423.52      8.73 o 
   2  -5   8        2.24        3.96      1.57 o 
   3  -5   8       50.33       49.73      3.35 o 
   4  -5   8       25.68       25.88      2.98 o 
   5  -5   8       54.21       49.81      3.86 o 
  -7  -4   8        0.80        1.92      1.53 o 
  -6  -4   8        7.98        4.70      1.32 o 
  -5  -4   8       31.95       35.25      2.43 o 
  -4  -4   8        9.53        9.90      1.43 o 
  -3  -4   8       93.83       93.19      2.93 o 
  -2  -4   8       30.84       31.73      1.65 o 
  -1  -4   8       81.13       78.01      2.46 o 
   0  -4   8      258.43      248.97      5.98 o 
   1  -4   8      245.50      238.90      6.62 o 
   2  -4   8      358.96      367.50     10.01 o 
   3  -4   8       82.32       85.25      3.67 o 
   4  -4   8       15.00       18.66      2.04 o 
   5  -4   8      143.11      143.23      5.09 o 
   6  -4   8       15.60       20.84      3.90 o 
  -7  -3   8        9.19       11.36      3.07 o 
  -6  -3   8       17.91       16.62      2.36 o 
  -5  -3   8      498.74      487.40      9.87 o 
  -4  -3   8       70.54       69.94      2.96 o 
  -3  -3   8      370.59      358.67      6.50 o 
  -2  -3   8        0.19        0.22      0.54 o 
  -1  -3   8     2681.38     2676.72     33.68 o 
   0  -3   8      280.36      285.69      9.88 o 
   1  -3   8      203.83      200.49      4.91 o 
   2  -3   8      158.46      152.05      3.69 o 
   3  -3   8      335.18      329.74      6.30 o 
   4  -3   8      754.17      747.28     13.31 o 
   5  -3   8      308.57      312.37      7.65 o 
   6  -3   8        0.32        3.53      1.65 o 
  -7  -2   8       30.52       29.63      3.19 o 
  -6  -2   8      339.89      359.61      9.84 o 
  -5  -2   8      188.21      194.90      5.46 o 
  -4  -2   8      428.63      425.64      8.91 o 
  -3  -2   8      192.21      207.98      4.88 o 
  -2  -2   8        3.68        2.82      0.67 o 
  -1  -2   8       19.17       22.61      1.37 o 
   0  -2   8      249.44      294.09      5.29 o 
   1  -2   8      586.14      576.35      8.78 o 
   2  -2   8       50.83       53.16      1.74 o 
   3  -2   8      377.84      391.67      6.88 o 
   4  -2   8      116.51      124.82      3.90 o 
   5  -2   8       39.14       41.91      2.56 o 
   6  -2   8        0.49       -0.73      0.97 o 
   7  -2   8       22.92       23.77      3.09 o 
  -7  -1   8       64.34       73.12      5.74 o 
  -6  -1   8      110.61      108.94      5.02 o 
  -5  -1   8      113.64      108.57      4.63 o 
  -4  -1   8      102.87       89.35      2.84 o 
  -3  -1   8      327.67      306.76      5.20 o 
  -2  -1   8      248.42      241.40      4.06 o 
  -1  -1   8       26.88       21.58      1.89 o 
   0  -1   8      120.72      128.10      3.05 o 
   1  -1   8       88.63       82.65      1.96 o 
   2  -1   8      207.65      191.47      3.52 o 
   3  -1   8       11.64       10.58      1.19 o 
   4  -1   8       13.14       14.72      2.09 o 
   5  -1   8       53.20       52.27      3.03 o 
   6  -1   8       33.44       40.28      2.95 o 
   7  -1   8       24.17       23.07      3.46 o 
  -7   0   8       19.04       13.97      3.20 o 
  -6   0   8      146.43      145.50      7.53 o 
  -5   0   8       81.25       89.74      3.60 o 
  -4   0   8      103.40       92.15      2.64 o 
  -3   0   8      125.22      102.55      2.62 o 
  -2   0   8      279.80      305.06      6.69 o 
  -1   0   8       93.80       88.08      2.02 o 
   0   0   8      338.06      351.59      6.33 o 
   1   0   8      131.72      152.77      4.37 o 
   2   0   8      253.18      293.88      4.68 o 
   3   0   8      112.47      111.93      3.33 o 
   4   0   8      476.19      509.66      8.32 o 
   5   0   8       30.46       33.24      2.16 o 
   6   0   8        9.53       11.66      1.89 o 
   7   0   8        0.81        0.50      1.29 o 
  -6   1   8      298.78      299.16      9.15 o 
  -5   1   8       60.42       57.23      3.58 o 
  -4   1   8      873.12      877.33     14.84 o 
  -3   1   8       47.51       48.56      2.07 o 
  -2   1   8     1382.51     1375.54     16.61 o 
  -1   1   8       57.05       55.21      3.00 o 
   0   1   8      234.34      265.44      4.13 o 
   1   1   8      307.12      284.32      4.36 o 
   2   1   8       11.85        8.01      0.75 o 
   3   1   8       25.12       38.02      1.64 o 
   4   1   8        7.62        5.51      0.84 o 
   5   1   8       49.45       52.99      2.03 o 
   6   1   8       61.43       69.17      3.55 o 
   7   1   8       82.19       84.29      4.22 o 
   8   1   8      143.47      147.56     10.66 o 
  -6   2   8        3.08        4.47      1.84 o 
  -5   2   8      367.72      373.43     14.64 o 
  -4   2   8       12.28       13.68      1.72 o 
  -3   2   8       86.28       97.95      3.50 o 
  -2   2   8      520.89      482.47      8.00 o 
  -1   2   8        0.15        1.31      0.61 o 
   0   2   8        2.45        0.50      0.50 o 
   1   2   8      167.25      155.69      3.42 o 
   2   2   8     3376.31     3649.00     40.54 o 
   3   2   8        8.03        4.48      0.70 o 
   4   2   8      550.80      542.70      8.63 o 
   5   2   8      332.44      314.77      6.70 o 
   6   2   8      201.09      194.43      4.69 o 
   7   2   8        3.01        4.26      1.50 o 
   8   2   8        0.02        0.25      1.34 o 
  -5   3   8       22.40       17.96      2.82 o 
  -4   3   8        0.09       -0.62      0.95 o 
  -3   3   8      388.21      410.01      8.64 o 
  -2   3   8       28.42       27.96      1.70 o 
  -1   3   8       57.92       42.36      1.92 o 
   0   3   8      216.88      202.62      4.27 o 
   1   3   8       35.86       28.06      2.01 o 
   2   3   8      139.63      128.24      3.17 o 
   3   3   8       13.19       14.09      0.98 o 
   4   3   8      226.23      226.38      4.17 o 
   5   3   8       70.53       55.49      2.29 o 
   6   3   8       90.79      101.18      3.75 o 
   7   3   8        5.53        5.85      1.61 o 
   8   3   8      127.94      127.21      5.63 o 
  -5   4   8        1.00        2.03      1.68 o 
  -4   4   8      172.67      169.13     11.39 o 
  -3   4   8       31.75       27.47      2.25 o 
  -2   4   8      142.95      138.88      4.40 o 
  -1   4   8       61.38       52.43      2.22 o 
   0   4   8      376.61      395.50      7.00 o 
   1   4   8      195.59      203.54      4.36 o 
   2   4   8      174.00      190.39      4.13 o 
   3   4   8      603.26      555.08     10.15 o 
   4   4   8       37.08       38.97      3.11 o 
   5   4   8      126.82      137.00      3.73 o 
   6   4   8        2.36        3.69      1.42 o 
   7   4   8        2.12        1.78      1.08 o 
   8   4   8        6.60        9.37      3.59 o 
  -4   5   8       33.96       34.30      2.87 o 
  -3   5   8       93.36       91.66      4.02 o 
  -2   5   8      167.04      166.68      5.20 o 
  -1   5   8       37.94       30.98      2.19 o 
   0   5   8       61.33       64.48      2.83 o 
   1   5   8      321.70      324.54     11.39 o 
   2   5   8      610.56      608.97     11.15 o 
   3   5   8      720.44      722.09     12.74 o 
   4   5   8      385.22      364.10      9.64 o 
   5   5   8     1260.66     1268.51     20.47 o 
   6   5   8      377.00      374.52     10.00 o 
   7   5   8       28.91       26.33      2.62 o 
   8   5   8       42.72       46.15      3.54 o 
  -3   6   8        0.06       -1.02      1.02 o 
  -2   6   8        5.37        5.97      1.52 o 
  -1   6   8       20.06       20.13      2.03 o 
   0   6   8      845.30      869.23     15.18 o 
   1   6   8      284.87      299.92      7.03 o 
   2   6   8      110.67      110.33      3.89 o 
   3   6   8      889.74      871.95     15.07 o 
   4   6   8      280.45      278.05      6.82 o 
   5   6   8      228.42      218.19      5.95 o 
   6   6   8       30.27       31.30      2.91 o 
   7   6   8       20.76       27.59      3.04 o 
   8   6   8       79.16       75.71      4.68 o 
  -2   7   8        0.03        1.17      1.30 o 
  -1   7   8       30.95       33.05      4.77 o 
   0   7   8        6.00        7.93      1.57 o 
   1   7   8        0.10       -0.44      0.89 o 
   2   7   8        8.04       10.88      1.58 o 
   3   7   8      607.24      605.28     11.78 o 
   4   7   8        5.80        4.70      1.28 o 
   5   7   8      198.57      190.50     10.86 o 
   6   7   8       33.76       32.34      2.99 o 
   7   7   8        3.47        2.91      1.60 o 
   8   7   8       60.44       62.88      4.47 o 
  -1   8   8       14.30       17.91      3.17 o 
   0   8   8      183.90      187.48      6.97 o 
   1   8   8       39.58       33.97      2.61 o 
   2   8   8        3.24        6.15      1.47 o 
   3   8   8       84.79       96.78      4.06 o 
   4   8   8        1.72        2.83      1.25 o 
   5   8   8       20.35       19.68      2.60 o 
   6   8   8        1.94        1.73      1.48 o 
   7   8   8       25.68       30.70      3.35 o 
   0   9   8       20.35       12.77      3.03 o 
   1   9   8        1.97        1.97      1.60 o 
   2   9   8       18.38       19.47      2.28 o 
   3   9   8        0.56        0.74      1.18 o 
   4   9   8       11.56        6.62      1.95 o 
   5   9   8        3.33        1.80      1.30 o 
   6   9   8        0.02       -0.60      1.74 o 
   7   9   8        4.54        3.35      1.96 o 
   2  10   8        6.85        5.66      1.77 o 
   3  10   8       73.67       78.65      4.12 o 
   4  10   8       78.82       83.75      4.19 o 
   5  10   8       56.83       60.11      4.41 o 
  -5  -9   9       14.84       12.72      4.20 o 
  -4  -9   9        1.90        0.50      1.81 o 
  -3  -9   9       20.61       20.72      3.23 o 
  -2  -9   9       47.67       52.02      3.70 o 
  -1  -9   9       14.05       11.88      2.10 o 
   0  -9   9       26.79       25.29      3.14 o 
  -6  -8   9        8.49       11.59      7.48 o 
  -5  -8   9      110.20      102.99      6.58 o 
  -4  -8   9        0.01        0.21      1.52 o 
  -3  -8   9       36.63       31.29      2.58 o 
  -2  -8   9       15.79       15.20      2.51 o 
  -1  -8   9       18.80       16.82      2.11 o 
   0  -8   9        4.59        4.53      1.46 o 
   1  -8   9        9.82       19.12      6.66 o 
   2  -8   9        4.37        3.33      1.74 o 
  -6  -7   9       34.30       42.68      3.62 o 
  -5  -7   9        3.51       15.47      3.12 o 
  -4  -7   9       99.03       74.09      8.82 o 
  -3  -7   9       22.47       20.36      2.11 o 
  -2  -7   9      708.82      696.85     13.16 o 
  -1  -7   9      165.53      155.18      5.12 o 
   0  -7   9        0.24        1.08      1.02 o 
   1  -7   9       65.02       62.75      3.85 o 
   2  -7   9        9.76       11.57      2.21 o 
   3  -7   9       15.46       13.16      2.84 o 
  -7  -6   9       82.34      103.36      5.48 o 
  -6  -6   9       68.86       82.17      3.91 o 
  -5  -6   9      171.92      151.51      5.12 o 
  -4  -6   9       30.43       38.89      3.06 o 
  -3  -6   9       88.48       65.63      3.10 o 
  -2  -6   9      679.75      653.44     12.18 o 
  -1  -6   9      115.22      108.78      4.04 o 
   0  -6   9        4.65        3.12      1.14 o 
   1  -6   9      190.35      176.56      5.37 o 
   2  -6   9        3.58        5.58      1.63 o 
   3  -6   9       22.91       24.93      2.95 o 
   4  -6   9       22.93       23.44      3.07 o 
  -7  -5   9       52.48       62.63      4.18 o 
  -6  -5   9        8.30        9.26      1.73 o 
  -5  -5   9      234.18      254.97      9.32 o 
  -4  -5   9      219.26      196.83      5.58 o 
  -3  -5   9      270.42      273.09      5.78 o 
  -2  -5   9       21.63       28.29      3.31 o 
  -1  -5   9     1488.13     1487.64     23.05 o 
   0  -5   9       28.16       32.59      2.22 o 
   1  -5   9       34.29       41.88      2.51 o 
   2  -5   9      122.28      136.61      4.57 o 
   3  -5   9       25.13       22.14      2.60 o 
   4  -5   9      165.67      163.86      6.51 o 
   5  -5   9       34.58       39.33      4.97 o 
  -7  -4   9       42.60       53.08      3.98 o 
  -6  -4   9       35.49       34.75      2.66 o 
  -5  -4   9       29.33       33.80      2.48 o 
  -4  -4   9        0.04        0.16      0.87 o 
  -3  -4   9       58.95       69.20      2.63 o 
  -2  -4   9      400.04      415.42      7.37 o 
  -1  -4   9       60.81       53.49      3.02 o 
   0  -4   9       13.56       11.69      1.69 o 
   1  -4   9       77.52       78.89      3.17 o 
   2  -4   9       28.86       23.65      1.99 o 
   3  -4   9      363.49      374.90      9.86 o 
   4  -4   9        4.46        3.64      1.53 o 
   5  -4   9       61.41       59.96      3.98 o 
  -7  -3   9      133.39      129.29      8.64 o 
  -6  -3   9      169.27      158.01      6.21 o 
  -5  -3   9      419.85      432.65      9.27 o 
  -4  -3   9      324.78      333.68      7.50 o 
  -3  -3   9       33.76       32.85      1.84 o 
  -2  -3   9        0.04       -0.16      0.62 o 
  -1  -3   9        0.14       -0.47      0.47 o 
   0  -3   9       31.65       23.68      1.48 o 
   1  -3   9        1.83        2.69      0.91 o 
   2  -3   9      571.72      562.75     13.52 o 
   3  -3   9       62.37       65.61      3.01 o 
   4  -3   9      163.99      169.53      6.03 o 
   5  -3   9       12.05        8.32      1.89 o 
   6  -3   9       19.98       20.81      2.80 o 
  -7  -2   9        0.65        2.74      1.69 o 
  -6  -2   9       10.04        9.74      2.08 o 
  -5  -2   9        0.40        0.94      1.04 o 
  -4  -2   9      479.40      500.52     10.55 o 
  -3  -2   9       51.71       52.26      2.18 o 
  -2  -2   9        2.13        3.42      0.82 o 
  -1  -2   9      870.27      901.85     12.95 o 
   0  -2   9      118.43      118.65      3.07 o 
   1  -2   9        3.20        3.08      1.25 o 
   2  -2   9       19.82       16.82      1.66 o 
   3  -2   9       14.26       13.15      1.47 o 
   4  -2   9      457.51      474.14      9.27 o 
   5  -2   9      136.05      133.44      5.59 o 
   6  -2   9      539.40      538.20     13.90 o 
  -7  -1   9        0.95        0.49      5.02 o 
  -6  -1   9      355.66      345.92     18.14 o 
  -5  -1   9      207.18      211.08      6.89 o 
  -4  -1   9       60.16       62.00      2.84 o 
  -3  -1   9      289.06      299.40      5.82 o 
  -2  -1   9       44.41       40.55      1.84 o 
  -1  -1   9       37.43       39.81      2.63 o 
   0  -1   9        5.95        3.08      0.67 o 
   1  -1   9       18.98       16.78      1.23 o 
   2  -1   9        6.22        5.47      0.85 o 
   3  -1   9      939.63      925.55     12.08 o 
   4  -1   9      135.28      135.89      3.65 o 
   5  -1   9      160.24      154.73      4.76 o 
   6  -1   9      490.84      525.16     12.30 o 
   7  -1   9      119.62      124.63      6.87 o 
  -6   0   9       17.70       13.21      2.97 o 
  -5   0   9        9.97       10.18      2.41 o 
  -4   0   9        4.32        6.36      1.56 o 
  -3   0   9      231.01      204.51      5.23 o 
  -2   0   9      134.98      130.87      3.33 o 
  -1   0   9        1.37        0.74      0.54 o 
   0   0   9      226.28      240.06      5.06 o 
   1   0   9       42.01       47.67      1.64 o 
   2   0   9      153.50      134.86      2.89 o 
   3   0   9       91.64       87.83      2.39 o 
   4   0   9      131.17      129.93      3.14 o 
   5   0   9       40.09       46.76      2.24 o 
   6   0   9      180.58      198.29      5.61 o 
   7   0   9       15.05       14.34      3.00 o 
  -6   1   9      121.34      134.50      7.68 o 
  -5   1   9       48.91       46.74      4.32 o 
  -4   1   9        3.02       -0.31      1.30 o 
  -3   1   9      719.79      691.25     10.80 o 
  -2   1   9        5.56        6.54      0.92 o 
  -1   1   9      437.59      421.92      7.00 o 
   0   1   9      121.41      118.87      2.93 o 
   1   1   9      243.82      256.73      4.77 o 
   2   1   9      568.75      586.36      8.67 o 
   3   1   9       99.95      101.55      2.59 o 
   4   1   9       41.29       41.05      1.91 o 
   5   1   9       10.92       12.90      1.56 o 
   6   1   9       22.90       19.20      2.31 o 
   7   1   9        8.98        9.63      1.97 o 
   8   1   9       24.02       23.65      3.61 o 
  -6   2   9        0.14       -0.40      2.01 o 
  -5   2   9        4.26        3.65      2.01 o 
  -4   2   9      204.69      204.53      6.24 o 
  -3   2   9       81.54       80.67      3.28 o 
  -2   2   9      343.27      325.72      6.23 o 
  -1   2   9       46.89       35.51      1.72 o 
   0   2   9      458.01      480.38      7.78 o 
   1   2   9     1247.11     1274.99     17.22 o 
   2   2   9      383.47      380.89      6.53 o 
   3   2   9      354.66      359.69      6.38 o 
   4   2   9      434.23      429.95      6.69 o 
   5   2   9      266.01      256.70      4.89 o 
   6   2   9        0.10        0.58      0.93 o 
   7   2   9       87.31       85.76      4.71 o 
   8   2   9        0.60       -1.15      1.66 o 
  -5   3   9       18.39       19.44      2.72 o 
  -4   3   9      104.54       99.48      4.09 o 
  -3   3   9      252.65      240.41      6.28 o 
  -2   3   9      405.77      400.97      7.82 o 
  -1   3   9       87.17       86.54      2.79 o 
   0   3   9      253.31      254.13      5.13 o 
   1   3   9       69.14       69.94      2.73 o 
   2   3   9      833.12      864.75     12.55 o 
   3   3   9      377.53      390.71      6.83 o 
   4   3   9       39.58       43.75      1.76 o 
   5   3   9      556.63      577.54      9.54 o 
   6   3   9        1.34        1.86      1.02 o 
   7   3   9       41.82       39.53      3.09 o 
   8   3   9        6.02        4.50      2.61 o 
  -4   4   9       13.08       12.35      1.85 o 
  -3   4   9      209.94      219.99      7.06 o 
  -2   4   9        4.20        4.16      2.13 o 
  -1   4   9      247.18      245.76      7.37 o 
   0   4   9       61.34       69.57      2.90 o 
   1   4   9        6.41        8.43      1.04 o 
   2   4   9       42.63       41.29      1.92 o 
   3   4   9       88.74       86.67      3.31 o 
   4   4   9      292.31      285.85      7.59 o 
   5   4   9       17.14       17.10      1.79 o 
   6   4   9        3.72        4.32      1.46 o 
   7   4   9        4.24        5.45      1.72 o 
   8   4   9       14.16       14.59      2.96 o 
  -4   5   9       21.09       19.83      2.80 o 
  -3   5   9       16.03       19.42      2.28 o 
  -2   5   9        6.95        9.98      1.68 o 
  -1   5   9      154.01      139.14      6.45 o 
   0   5   9       24.45       20.64      1.66 o 
   1   5   9      101.14      103.14      3.71 o 
   2   5   9        1.39       14.28      8.63 o 
   3   5   9      101.42       93.33      3.55 o 
   4   5   9       23.06       21.58      1.92 o 
   5   5   9      516.75      526.17     10.51 o 
   6   5   9       22.42       23.79      2.62 o 
   7   5   9      288.11      308.14      9.29 o 
   8   5   9      127.64      152.73     10.04 o 
  -3   6   9       70.37       73.89      3.88 o 
  -2   6   9      263.32      284.73      7.50 o 
  -1   6   9        9.53        9.40      1.62 o 
   0   6   9       67.01       73.40      3.33 o 
   1   6   9      572.66      561.19     11.02 o 
   2   6   9      203.33      180.04      5.28 o 
   3   6   9       22.13       27.59      2.84 o 
   4   6   9      103.29      109.45      4.07 o 
   5   6   9       20.26       22.45      2.13 o 
   6   6   9       16.31       15.19      2.30 o 
   7   6   9       15.48       21.09      2.81 o 
   8   6   9        3.70        4.73      1.92 o 
  -2   7   9        0.20       -0.46      1.57 o 
  -1   7   9        0.67       -1.07      1.36 o 
   0   7   9      606.81      580.18     11.70 o 
   1   7   9       15.84       22.72      2.16 o 
   2   7   9        3.11        3.28      1.27 o 
   3   7   9       69.54       63.64      3.20 o 
   4   7   9      115.16      113.62      4.33 o 
   5   7   9       63.34       60.29      3.23 o 
   6   7   9       64.24       58.06      3.86 o 
   7   7   9        0.86        1.46      1.60 o 
  -1   8   9        1.98       -0.39      1.48 o 
   0   8   9        4.25        3.36      1.61 o 
   1   8   9       29.59       32.67      2.66 o 
   2   8   9       10.20       11.33      1.83 o 
   3   8   9        6.59        5.38      1.43 o 
   4   8   9       26.73       26.65      2.51 o 
   5   8   9      125.21      118.20      6.86 o 
   6   8   9       34.81       33.14      3.31 o 
   7   8   9       43.35       41.44      3.71 o 
   1   9   9      107.30      108.32      5.55 o 
   2   9   9       37.63       36.20      2.94 o 
   3   9   9      183.83      191.91      6.21 o 
   4   9   9      169.78      158.61      5.65 o 
   5   9   9       50.69       51.55      3.32 o 
   6   9   9        7.13        5.01      3.41 o 
   3  10   9       39.42       36.96      3.64 o 
   4  10   9       25.53       20.49      2.55 o 
  -4  -9  10       47.86       49.71      5.00 o 
  -3  -9  10       59.27       59.70      8.71 o 
  -2  -9  10        1.48        3.73      1.73 o 
  -1  -9  10        0.00       -0.62      1.23 o 
  -5  -8  10       12.22       15.04      3.32 o 
  -4  -8  10        3.89        3.32      2.56 o 
  -3  -8  10       63.55       56.69      3.37 o 
  -2  -8  10       10.17       10.62      1.80 o 
  -1  -8  10       37.91       42.09      2.94 o 
   0  -8  10        2.54        0.68      1.25 o 
   1  -8  10       36.12       30.95      3.35 o 
  -6  -7  10        1.49       -1.95      1.95 o 
  -5  -7  10      204.59      207.40      7.48 o 
  -4  -7  10       61.83       56.60      3.74 o 
  -3  -7  10        6.12        9.62      1.74 o 
  -2  -7  10       14.93       18.62      2.33 o 
  -1  -7  10        2.81        3.08      1.51 o 
   0  -7  10       42.72       42.33      3.52 o 
   1  -7  10      247.59      247.05      6.93 o 
   2  -7  10        8.06       11.78      2.32 o 
  -6  -6  10        5.09        6.71      1.73 o 
  -5  -6  10        5.52        2.32      1.46 o 
  -4  -6  10        2.18        2.49      1.38 o 
  -3  -6  10        1.89        8.96      1.62 o 
  -2  -6  10       27.39       29.12      2.25 o 
  -1  -6  10        7.58        6.80      1.46 o 
   0  -6  10      994.80      993.10     17.16 o 
   1  -6  10      105.82      106.56      4.22 o 
   2  -6  10       16.72       15.05      3.16 o 
   3  -6  10      297.20      296.19     13.68 o 
  -6  -5  10        2.75        2.14      1.27 o 
  -5  -5  10        2.79        2.60      1.20 o 
  -4  -5  10      165.50      188.27      5.60 o 
  -3  -5  10      292.46      277.51     14.02 o 
  -2  -5  10       66.61       75.75      3.33 o 
  -1  -5  10      155.55      141.91      5.94 o 
   0  -5  10      284.61      292.80      7.09 o 
   1  -5  10       51.36       65.91      3.20 o 
   2  -5  10      216.40      215.30      9.93 o 
   3  -5  10       14.77       11.87      2.15 o 
   4  -5  10      181.24      191.63      9.95 o 
  -6  -4  10       15.83       17.49      2.17 o 
  -5  -4  10      219.30      224.27      6.40 o 
  -4  -4  10       34.56       33.99      2.43 o 
  -3  -4  10      152.31      153.26      4.16 o 
  -2  -4  10       42.46       45.85      2.26 o 
  -1  -4  10        7.33        9.12      1.41 o 
   0  -4  10      262.62      255.91      6.25 o 
   1  -4  10      207.94      204.71      5.53 o 
   2  -4  10      168.90      165.49      5.47 o 
   3  -4  10       55.22       70.16      3.90 o 
   4  -4  10       14.58       11.48      2.80 o 
   5  -4  10        1.82        1.95      1.57 o 
  -6  -3  10        7.99       11.06      2.16 o 
  -5  -3  10       80.71       79.68      3.61 o 
  -4  -3  10      320.56      323.28     11.74 o 
  -3  -3  10       20.64       22.46      1.66 o 
  -2  -3  10     1107.49     1117.88     16.01 o 
  -1  -3  10      376.32      373.77      6.84 o 
   0  -3  10       86.14       84.20      2.77 o 
   1  -3  10        0.70       -0.06      0.72 o 
   2  -3  10       55.45       64.63      2.95 o 
   3  -3  10        0.12        0.25      0.89 o 
   4  -3  10        0.06        1.83      1.31 o 
   5  -3  10      137.04      137.03      5.80 o 
   6  -3  10       60.51       65.99      4.34 o 
  -6  -2  10        0.59        1.86      1.87 o 
  -5  -2  10      550.54      555.03     11.27 o 
  -4  -2  10      115.32      113.17      5.10 o 
  -3  -2  10      588.19      593.13      9.79 o 
  -2  -2  10     1762.06     1741.83     23.30 o 
  -1  -2  10       24.78       23.55      1.57 o 
   0  -2  10      169.52      185.20      4.22 o 
   1  -2  10      333.08      339.91      7.08 o 
   2  -2  10      175.89      185.19      4.96 o 
   3  -2  10      253.54      246.69      7.05 o 
   4  -2  10       56.11       55.41      2.86 o 
   5  -2  10       27.58       28.24      2.68 o 
   6  -2  10       12.82       11.15      2.29 o 
  -6  -1  10       45.88       38.38      4.27 o 
  -5  -1  10        6.02        3.79      1.88 o 
  -4  -1  10      477.02      464.44     11.25 o 
  -3  -1  10      329.17      333.29      7.38 o 
  -2  -1  10      234.49      253.95      5.25 o 
  -1  -1  10      374.13      379.53      6.75 o 
   0  -1  10        0.76        0.41      0.54 o 
   1  -1  10        4.82        5.68      1.02 o 
   2  -1  10       11.88        7.86      1.18 o 
   3  -1  10        0.35        0.08      0.66 o 
   4  -1  10       71.17       73.46      3.55 o 
   5  -1  10      119.55      116.62      9.13 o 
   6  -1  10        0.97       -0.20      1.20 o 
   7  -1  10       82.06       75.37      5.84 o 
  -6   0  10       13.62       12.31      2.95 o 
  -5   0  10       11.55        8.59      2.77 o 
  -4   0  10       90.26       81.22      5.19 o 
  -3   0  10        8.03        8.45      1.37 o 
  -2   0  10       69.95       68.35      2.91 o 
  -1   0  10       49.05       51.89      2.46 o 
   0   0  10        1.52        2.12      0.83 o 
   1   0  10      262.65      262.53      5.13 o 
   2   0  10       66.26       69.21      2.42 o 
   3   0  10      260.07      263.40      4.76 o 
   4   0  10       12.85       14.18      1.76 o 
   5   0  10       81.73       92.80      4.14 o 
   6   0  10       14.64       11.23      1.97 o 
   7   0  10        1.15        4.22      1.72 o 
  -6   1  10       39.06       41.97      4.49 o 
  -5   1  10      188.30      172.26     12.81 o 
  -4   1  10      178.42      194.11      9.63 o 
  -3   1  10       47.82       49.23      2.65 o 
  -2   1  10        1.08        0.36      0.80 o 
  -1   1  10        1.35        1.35      0.78 o 
   0   1  10       87.92       90.99      3.22 o 
   1   1  10        7.15        7.36      1.20 o 
   2   1  10      545.07      538.64      8.57 o 
   3   1  10       11.16        7.96      0.93 o 
   4   1  10      350.75      358.88      6.06 o 
   5   1  10       82.68       85.62      2.70 o 
   6   1  10        2.40        5.65      1.61 o 
   7   1  10      121.24      137.06      5.59 o 
  -5   2  10      293.29      298.85     11.71 o 
  -4   2  10       64.79       65.66      4.99 o 
  -3   2  10      241.92      250.96      7.58 o 
  -2   2  10      145.01      167.48      8.78 o 
  -1   2  10      209.83      206.80      5.37 o 
   0   2  10       55.74       52.16      2.07 o 
   1   2  10       93.89      100.05      4.36 o 
   2   2  10        0.43        1.52      0.68 o 
   3   2  10      201.35      206.91      6.28 o 
   4   2  10       69.07       63.04      3.17 o 
   5   2  10      126.79      130.79      3.37 o 
   6   2  10      221.83      253.24      7.07 o 
   7   2  10       60.07       67.36      3.98 o 
  -5   3  10        0.01        0.20      1.92 o 
  -4   3  10       20.21       18.30      3.18 o 
  -3   3  10      293.01      284.74      8.42 o 
  -2   3  10       62.78       61.54      2.61 o 
  -1   3  10      353.74      348.30      6.65 o 
   0   3  10      100.76      102.25      3.04 o 
   1   3  10      184.92      177.75      4.18 o 
   2   3  10      245.52      239.82      5.02 o 
   3   3  10      944.04      875.85     12.97 o 
   4   3  10      143.06      153.85      4.60 o 
   5   3  10     1480.58     1567.83     28.13 o 
   6   3  10       55.33       60.11      3.59 o 
   7   3  10      110.38      107.55      4.84 o 
   8   3  10       94.62      110.01      5.45 o 
  -4   4  10        0.13        0.06      1.64 o 
  -3   4  10       20.44       23.87      2.30 o 
  -2   4  10      148.29      141.02      6.21 o 
  -1   4  10       84.95       90.43      3.14 o 
   0   4  10      109.27       95.45      5.06 o 
   1   4  10        5.97        4.33      1.27 o 
   2   4  10       80.67       71.86      2.59 o 
   3   4  10       67.25       70.07      3.02 o 
   4   4  10      832.82      834.21     14.59 o 
   5   4  10      107.05      101.94      3.89 o 
   6   4  10        8.43        7.44      1.90 o 
   7   4  10      200.00      213.18      7.40 o 
   8   4  10        5.72       10.66      2.75 o 
  -3   5  10      425.52      448.68     10.23 o 
  -2   5  10       14.62       13.98      1.92 o 
  -1   5  10      142.48      138.43      4.62 o 
   0   5  10      128.07      126.41      3.78 o 
   1   5  10       86.66       93.71      3.66 o 
   2   5  10      642.94      623.61     11.70 o 
   3   5  10       97.03      102.45      4.35 o 
   4   5  10      482.23      496.60     10.15 o 
   5   5  10        1.47        1.58      1.26 o 
   6   5  10       35.36       44.23      3.35 o 
   7   5  10        0.06        0.35      1.34 o 
   8   5  10       17.41       22.04      3.61 o 
  -3   6  10       21.73       21.26      2.52 o 
  -2   6  10        1.20       -0.26      1.24 o 
  -1   6  10        2.34        0.91      1.16 o 
   0   6  10      100.22      110.64      4.22 o 
   1   6  10       84.20       79.40      4.40 o 
   2   6  10        9.02        9.50      1.57 o 
   3   6  10      186.50      191.63      5.64 o 
   4   6  10      148.46      146.73      5.65 o 
   5   6  10        2.81        2.88      1.14 o 
   6   6  10       31.40       35.25      3.15 o 
   7   6  10       16.52       16.65      2.63 o 
  -2   7  10      164.26      180.51      7.25 o 
  -1   7  10      119.91      135.99      5.95 o 
   0   7  10       15.71       13.50      2.32 o 
   1   7  10       16.89       15.16      2.28 o 
   2   7  10      318.40      327.51      8.10 o 
   3   7  10      283.86      264.13     11.63 o 
   4   7  10       50.36       47.34      2.96 o 
   5   7  10      250.68      247.21      7.20 o 
   6   7  10        0.19       -0.97      1.20 o 
   7   7  10       55.91       65.27      4.37 o 
   0   8  10       32.55       38.66      3.57 o 
   1   8  10        0.07       -0.50      1.10 o 
   2   8  10       70.21       65.44      3.56 o 
   3   8  10        5.72        6.92      1.92 o 
   4   8  10       73.90       80.26      3.96 o 
   5   8  10       43.91       39.29      3.02 o 
   6   8  10       63.86       61.73      4.29 o 
   1   9  10        3.49        2.22      1.80 o 
   2   9  10       25.65       24.51      2.59 o 
   3   9  10        7.61        8.08      1.78 o 
   4   9  10        6.99        4.71      1.60 o 
   5   9  10        0.87       -1.20      1.21 o 
  -4  -8  11       77.17       73.31      9.02 o 
  -3  -8  11       14.44       11.85      3.20 o 
  -2  -8  11       26.49       26.60      2.93 o 
  -1  -8  11        1.82        0.91      1.25 o 
   0  -8  11        3.67        0.89      1.48 o 
  -5  -7  11       85.82       75.58      4.61 o 
  -4  -7  11       14.39       15.57      2.52 o 
  -3  -7  11       44.83       44.05      3.39 o 
  -2  -7  11       92.81       80.27      4.64 o 
  -1  -7  11      175.25      179.29      8.79 o 
   0  -7  11        6.25        6.91      1.62 o 
   1  -7  11       25.62       26.41      2.64 o 
   2  -7  11        2.88        1.33      1.57 o 
  -6  -6  11       39.99       32.49      5.47 o 
  -5  -6  11       17.31       18.65      2.60 o 
  -4  -6  11        4.22        2.70      1.49 o 
  -3  -6  11      191.27      171.06      5.51 o 
  -2  -6  11       76.48       67.39      4.91 o 
  -1  -6  11       98.75       92.54      3.94 o 
   0  -6  11      362.21      363.90      9.55 o 
   1  -6  11       44.26       37.85      2.74 o 
   2  -6  11      117.85      125.65      5.76 o 
   3  -6  11       15.64       17.09      2.75 o 
  -6  -5  11       37.01       33.42      2.97 o 
  -5  -5  11       10.86        8.33      1.69 o 
  -4  -5  11       33.03       31.81      3.46 o 
  -3  -5  11       99.73      100.14      3.99 o 
  -2  -5  11      320.69      320.05      7.63 o 
  -1  -5  11      107.53      110.50      4.15 o 
   0  -5  11      352.41      345.20      8.10 o 
   1  -5  11        0.32        0.38      1.03 o 
   2  -5  11       43.84       53.01      3.09 o 
   3  -5  11       12.24       12.44      2.24 o 
   4  -5  11      194.11      201.15      7.61 o 
  -6  -4  11       21.36       20.96      2.43 o 
  -5  -4  11        0.30        1.05      1.19 o 
  -4  -4  11        0.49        1.31      1.18 o 
  -3  -4  11       58.20       58.19      3.01 o 
  -2  -4  11        2.28        1.88      1.08 o 
  -1  -4  11      437.61      440.93      9.17 o 
   0  -4  11      495.67      507.07     10.17 o 
   1  -4  11       97.86       92.43      4.23 o 
   2  -4  11       37.93       40.76      2.65 o 
   3  -4  11        8.91        3.86      3.48 o 
   4  -4  11        3.75        2.72      1.46 o 
   5  -4  11       97.61      105.22      5.52 o 
  -6  -3  11      335.65      360.22     13.23 o 
  -5  -3  11        0.03        1.70      1.21 o 
  -4  -3  11       44.99       45.15      2.72 o 
  -3  -3  11       10.22       16.47      1.81 o 
  -2  -3  11       36.77       33.69      1.98 o 
  -1  -3  11      370.11      374.32      7.08 o 
   0  -3  11       16.32       13.12      1.60 o 
   1  -3  11      240.12      245.08      6.16 o 
   2  -3  11      361.91      374.23      8.27 o 
   3  -3  11      114.61      128.86      4.48 o 
   4  -3  11       40.80       38.26      3.11 o 
   5  -3  11       74.62       75.13      4.45 o 
  -6  -2  11       38.35       33.25      4.27 o 
  -5  -2  11      372.99      373.06     10.34 o 
  -4  -2  11       43.64       38.47      3.07 o 
  -3  -2  11       13.37       16.81      2.87 o 
  -2  -2  11       32.64       35.83      2.24 o 
  -1  -2  11      396.62      397.59      7.28 o 
   0  -2  11      565.68      574.48      9.46 o 
   1  -2  11      103.23      100.79      3.30 o 
   2  -2  11       11.48       11.76      1.89 o 
   3  -2  11      660.17      643.21     13.28 o 
   4  -2  11       36.01       39.39      2.58 o 
   5  -2  11      124.06      125.36      5.62 o 
   6  -2  11        7.06        2.73      2.09 o 
  -6  -1  11        8.60        9.69      3.48 o 
  -5  -1  11        8.64        7.74      2.45 o 
  -4  -1  11       46.45       50.30      3.35 o 
  -3  -1  11      381.70      401.24      8.65 o 
  -2  -1  11      432.66      412.63      8.63 o 
  -1  -1  11       91.75       98.73      4.10 o 
   0  -1  11      162.69      183.56      4.60 o 
   1  -1  11      227.56      210.18      4.87 o 
   2  -1  11      700.93      671.71     12.51 o 
   3  -1  11      129.35      136.88      4.38 o 
   4  -1  11       31.69       28.75      2.55 o 
   5  -1  11      240.19      253.35      7.69 o 
   6  -1  11        0.52        0.88      1.45 o 
  -5   0  11       40.68       38.69      4.13 o 
  -4   0  11        9.68        7.49      2.24 o 
  -3   0  11      179.34      184.96      5.37 o 
  -2   0  11       47.59       50.26      2.66 o 
  -1   0  11      133.63      141.90      4.35 o 
   0   0  11       44.97       36.96      2.19 o 
   1   0  11       87.22       84.51      3.22 o 
   2   0  11        2.41        4.05      1.10 o 
   3   0  11       26.13       24.64      1.68 o 
   4   0  11       16.94       17.03      1.57 o 
   5   0  11        6.63        9.15      1.81 o 
   6   0  11        1.00        0.45      1.44 o 
   7   0  11       64.74       61.87      5.07 o 
  -5   1  11        0.02        1.43      1.81 o 
  -4   1  11      516.12      522.18     16.07 o 
  -3   1  11        0.06       -0.47      0.91 o 
  -2   1  11      758.63      704.41     12.92 o 
  -1   1  11      231.80      217.28      5.70 o 
   0   1  11       16.75       17.15      1.68 o 
   1   1  11       56.22       66.69      3.58 o 
   2   1  11        0.11        0.92      0.81 o 
   3   1  11        2.37        1.69      1.03 o 
   4   1  11       15.51       16.18      1.73 o 
   5   1  11       40.62       52.33      2.45 o 
   6   1  11        4.93        2.50      1.46 o 
   7   1  11       43.78       33.00      5.12 o 
  -5   2  11      204.61      210.60      9.84 o 
  -4   2  11       98.95       85.80      9.73 o 
  -3   2  11      529.64      514.46     13.37 o 
  -2   2  11      219.69      208.29      5.98 o 
  -1   2  11       15.20       10.17      1.53 o 
   0   2  11      137.56      142.81      4.42 o 
   1   2  11       66.50       65.24      2.89 o 
   2   2  11      210.86      186.37      5.08 o 
   3   2  11        8.22        9.10      1.37 o 
   4   2  11       24.39       24.64      2.30 o 
   5   2  11       13.12       13.59      1.73 o 
   6   2  11       49.03       57.76      5.74 o 
   7   2  11        5.23        9.63      3.69 o 
  -4   3  11      147.59      140.93      7.73 o 
  -3   3  11      183.25      181.63      6.68 o 
  -2   3  11        7.43        9.36      1.62 o 
  -1   3  11      711.51      660.92     12.41 o 
   0   3  11       37.85       32.83      2.70 o 
   1   3  11        0.07        0.30      0.83 o 
   2   3  11      445.30      443.69     11.21 o 
   3   3  11       11.04       16.48      1.57 o 
   4   3  11      357.49      352.92      9.88 o 
   5   3  11      477.89      499.69     10.89 o 
   6   3  11      205.92      189.17      7.53 o 
   7   3  11       70.28       62.30      6.56 o 
  -4   4  11       98.59       90.15      6.36 o 
  -3   4  11        0.32       -0.09      1.29 o 
  -2   4  11      163.86      178.32      7.73 o 
  -1   4  11        5.36        4.57      1.31 o 
   0   4  11      284.03      279.89      6.99 o 
   1   4  11      354.27      354.56      8.65 o 
   2   4  11       31.06       26.19      2.02 o 
   3   4  11       83.16       79.03      3.30 o 
   4   4  11       35.93       31.47      2.26 o 
   5   4  11        0.04       -0.47      1.01 o 
   6   4  11        2.05        3.58      1.50 o 
   7   4  11        9.01        6.75      1.99 o 
  -3   5  11        0.01       -0.29      1.56 o 
  -2   5  11        2.27       -0.38      1.28 o 
  -1   5  11       46.51       42.03      2.75 o 
   0   5  11      520.44      528.23      9.44 o 
   1   5  11       29.91       32.34      3.98 o 
   2   5  11      120.01      118.32      4.20 o 
   3   5  11       37.07       35.17      2.39 o 
   4   5  11      266.91      264.65      8.37 o 
   5   5  11      124.63      127.95      5.65 o 
   6   5  11      151.72      156.03      6.22 o 
   7   5  11       18.03       22.49      2.90 o 
  -2   6  11       28.92       30.81      3.29 o 
  -1   6  11      149.46      159.56      6.36 o 
   0   6  11       13.99       10.26      2.27 o 
   1   6  11       23.01       16.99      2.28 o 
   2   6  11       41.70       45.33      2.74 o 
   3   6  11       45.37       46.69      2.83 o 
   4   6  11      508.89      512.73     10.86 o 
   5   6  11       90.23       91.66      4.06 o 
   6   6  11      215.03      210.67     11.83 o 
   7   6  11       38.03       40.40      3.55 o 
  -1   7  11       40.04       38.50      3.59 o 
   0   7  11       56.80       53.71      3.79 o 
   1   7  11        0.60        1.67      1.25 o 
   2   7  11       16.04       15.76      2.05 o 
   3   7  11      134.11      121.44      4.67 o 
   4   7  11      258.59      237.25      6.87 o 
   5   7  11       54.81       49.74      3.15 o 
   6   7  11       40.61       43.26      3.55 o 
   7   7  11       60.73       76.84      4.91 o 
   0   8  11      102.93      105.49      9.55 o 
   1   8  11       17.00       17.41      2.26 o 
   2   8  11        3.21        5.05      1.52 o 
   3   8  11        3.37        1.77      1.28 o 
   4   8  11       84.13       87.54      4.20 o 
   5   8  11       13.33       12.68      2.20 o 
   6   8  11       67.89       72.34      6.33 o 
   3   9  11       36.26       39.58      3.13 o 
   4   9  11      111.62      116.51      4.98 o 
  -3  -8  12       72.74       72.60      4.65 o 
  -2  -8  12        6.95        5.27      1.64 o 
  -1  -8  12       85.51       84.13      4.28 o 
  -4  -7  12      153.89      166.97      6.86 o 
  -3  -7  12        0.02       -0.21      1.38 o 
  -2  -7  12        4.52        4.39      1.49 o 
  -1  -7  12      137.75      154.14      5.53 o 
   0  -7  12       61.72       62.49      3.60 o 
   1  -7  12        3.83        4.31      1.47 o 
  -5  -6  12       20.59       26.67      3.19 o 
  -4  -6  12       51.34       47.85      3.99 o 
  -3  -6  12       23.32       14.04      4.03 o 
  -2  -6  12       37.57       33.48      2.65 o 
  -1  -6  12      199.57      199.56      6.48 o 
   0  -6  12       78.78       73.97      3.69 o 
   1  -6  12      101.09       84.22      3.93 o 
   2  -6  12      168.60      168.93      6.85 o 
  -5  -5  12       31.57       30.36      2.86 o 
  -4  -5  12      252.07      235.06     10.97 o 
  -3  -5  12        7.58        9.91      2.02 o 
  -2  -5  12       12.40       10.40      1.72 o 
  -1  -5  12      399.45      395.86      9.23 o 
   0  -5  12       90.57       92.62      3.97 o 
   1  -5  12       50.08       50.64      2.99 o 
   2  -5  12      238.59      235.23      6.80 o 
   3  -5  12      111.06      100.97      5.18 o 
  -5  -4  12       17.90       13.36      2.06 o 
  -4  -4  12       61.30       65.87      3.45 o 
  -3  -4  12        6.35        7.99      1.36 o 
  -2  -4  12       13.21       14.97      1.84 o 
  -1  -4  12      355.18      344.05      8.03 o 
   0  -4  12      170.09      162.33      5.09 o 
   1  -4  12      162.24      174.73      5.37 o 
   2  -4  12       93.38       81.51      4.48 o 
   3  -4  12      260.92      263.09      8.36 o 
   4  -4  12       71.49       64.49      4.26 o 
  -5  -3  12       41.21       31.44      3.23 o 
  -4  -3  12        0.42        2.80      1.53 o 
  -3  -3  12       94.27       95.52      4.02 o 
  -2  -3  12       22.67       24.19      1.83 o 
  -1  -3  12       85.13       84.28      3.05 o 
   0  -3  12      158.55      145.90      4.66 o 
   1  -3  12       34.68       36.07      2.36 o 
   2  -3  12        0.24       -0.84      0.84 o 
   3  -3  12       53.57       52.46      3.05 o 
   4  -3  12      129.16      143.08      7.32 o 
   5  -3  12        0.48        0.34      1.61 o 
  -5  -2  12       74.82       74.30      4.49 o 
  -4  -2  12      252.42      266.20      8.40 o 
  -3  -2  12      181.01      190.37      5.58 o 
  -2  -2  12      195.93      192.80      7.96 o 
  -1  -2  12        1.47        0.51      0.89 o 
   0  -2  12      290.38      308.50      6.36 o 
   1  -2  12        2.88        2.38      1.03 o 
   2  -2  12        8.98       10.08      1.56 o 
   3  -2  12      256.01      259.14      7.61 o 
   4  -2  12       79.58       84.15      3.73 o 
   5  -2  12        0.51        0.34      1.43 o 
  -5  -1  12       13.13       12.99      3.03 o 
  -4  -1  12       49.85       54.52      4.35 o 
  -3  -1  12       89.47       94.67      3.89 o 
  -2  -1  12       83.42       97.03      3.81 o 
  -1  -1  12       42.69       43.25      2.56 o 
   0  -1  12      592.18      551.23     10.70 o 
   1  -1  12        2.62        3.74      1.35 o 
   2  -1  12        4.50        3.89      1.14 o 
   3  -1  12        0.26        0.54      0.94 o 
   4  -1  12       10.15        7.02      1.43 o 
   5  -1  12       23.99       25.79      3.40 o 
   6  -1  12       10.40        9.35      2.10 o 
  -5   0  12       50.54       45.80      5.64 o 
  -4   0  12        1.11        1.13      1.74 o 
  -3   0  12        0.02       -0.86      0.86 o 
  -2   0  12      690.29      699.79     13.06 o 
  -1   0  12       15.61       20.76      1.97 o 
   0   0  12        2.97        4.40      1.45 o 
   1   0  12      100.26       92.71      6.73 o 
   2   0  12       33.26       43.71      2.53 o 
   3   0  12        3.06        2.56      1.33 o 
   4   0  12      142.20      148.31      5.55 o 
   5   0  12        0.52        1.09      1.32 o 
   6   0  12        0.02       -1.57      1.58 o 
  -5   1  12       32.40       27.96      4.17 o 
  -4   1  12        0.04       -0.72      1.59 o 
  -3   1  12       14.41       11.92      1.78 o 
  -2   1  12       99.40       89.81      3.75 o 
  -1   1  12       89.43       95.16      4.37 o 
   0   1  12       36.80       38.21      2.45 o 
   1   1  12      728.15      749.36     13.47 o 
   2   1  12        6.07        5.45      1.24 o 
   3   1  12      316.86      303.87      8.18 o 
   4   1  12      106.74      102.65      6.83 o 
   5   1  12       48.22       49.45      3.33 o 
   6   1  12       21.31       32.00      3.69 o 
  -4   2  12       17.65       19.44      3.38 o 
  -3   2  12       37.14       41.18      3.34 o 
  -2   2  12      163.49      165.65      5.22 o 
  -1   2  12        0.28        0.83      0.91 o 
   0   2  12       55.75       47.87      2.70 o 
   1   2  12       13.80       12.70      1.69 o 
   2   2  12      346.03      358.69      7.98 o 
   3   2  12      284.10      262.49      6.54 o 
   4   2  12      133.59      138.93      4.59 o 
   5   2  12       12.89       11.42      1.96 o 
   6   2  12       40.74       37.59      8.71 o 
  -4   3  12      149.10      147.55     10.76 o 
  -3   3  12       19.06       18.84      2.68 o 
  -2   3  12        9.32        4.08      1.63 o 
  -1   3  12        9.11        4.82      1.35 o 
   0   3  12      173.54      177.79      5.47 o 
   1   3  12        0.85        3.64      1.70 o 
   2   3  12      300.48      276.07      6.81 o 
   3   3  12      110.07      109.43      3.97 o 
   4   3  12      185.60      186.95      6.62 o 
   5   3  12       49.18       40.83      3.15 o 
   6   3  12        1.12        1.94      1.95 o 
   7   3  12        4.95        4.44      2.24 o 
  -3   4  12        0.42       -0.70      1.33 o 
  -2   4  12       65.75       71.23      7.17 o 
  -1   4  12        0.09       -0.18      0.99 o 
   0   4  12       50.90       54.75      5.15 o 
   1   4  12        0.56       -0.32      0.91 o 
   2   4  12      289.51      278.55      8.32 o 
   3   4  12       22.40       14.27      2.19 o 
   4   4  12        4.34        4.77      3.25 o 
   5   4  12      189.80      181.39      6.46 o 
   6   4  12      182.47      186.70      6.84 o 
   7   4  12       71.44       77.05      4.60 o 
  -2   5  12      231.92      240.38      9.18 o 
  -1   5  12       52.01       49.13      5.01 o 
   0   5  12       75.76       73.94      4.82 o 
   1   5  12       22.67       23.99      2.71 o 
   2   5  12       18.28       12.91      2.46 o 
   3   5  12      221.93      219.88      6.18 o 
   4   5  12        5.44        4.01      1.51 o 
   5   5  12      208.36      223.58      8.19 o 
   6   5  12       14.72       17.10      2.52 o 
   7   5  12        1.43        0.05      1.41 o 
  -1   6  12        0.17        3.93      2.26 o 
   0   6  12       46.60       52.31      6.25 o 
   1   6  12        0.37        1.02      1.74 o 
   2   6  12       23.85       26.19      2.71 o 
   3   6  12       20.79       17.78      2.11 o 
   4   6  12        0.16       -0.51      1.11 o 
   5   6  12        3.64        3.24      1.39 o 
   6   6  12        3.68        5.03      1.86 o 
   0   7  12        5.99        5.00      3.79 o 
   1   7  12       14.59        9.18      2.07 o 
   2   7  12       84.03       84.53      3.99 o 
   3   7  12       41.93       40.00      3.15 o 
   4   7  12       18.64       20.37      2.30 o 
   5   7  12       13.00       15.68      2.19 o 
   6   7  12        6.18        7.67      2.15 o 
   1   8  12       20.62       28.32      3.97 o 
   2   8  12       36.41       43.11      3.14 o 
   3   8  12        2.48        1.64      1.47 o 
   4   8  12       40.92       30.14      4.17 o 
   5   8  12       17.27       20.19      2.46 o 
  -3  -7  13        5.50        5.58      2.02 o 
  -2  -7  13      150.97      158.76      5.79 o 
  -1  -7  13       20.18       17.72      2.43 o 
   0  -7  13        0.27        0.75      1.37 o 
  -4  -6  13       23.75       20.63      2.91 o 
  -3  -6  13        6.10        6.56      2.03 o 
  -2  -6  13       14.76        7.47      1.69 o 
  -1  -6  13      603.83      550.57     11.81 o 
   0  -6  13       40.04       31.43      2.69 o 
   1  -6  13       44.42       43.24      3.11 o 
   2  -6  13       92.22      113.10      8.30 o 
  -4  -5  13       47.76       57.20      4.02 o 
  -3  -5  13        3.35        0.03      1.31 o 
  -2  -5  13       10.56        5.43      2.48 o 
  -1  -5  13       10.68        8.34      1.70 o 
   0  -5  13       39.27       37.09      3.31 o 
   1  -5  13      126.93      134.25      6.09 o 
   2  -5  13       62.12       61.84      6.39 o 
   3  -5  13        3.11        2.66      1.70 o 
  -5  -4  13       49.97       68.41      4.57 o 
  -4  -4  13       15.02       15.63      2.44 o 
  -3  -4  13      141.70      135.12      9.43 o 
  -2  -4  13       16.43       14.16      1.93 o 
  -1  -4  13       75.52       79.67      3.65 o 
   0  -4  13       61.85       60.28      3.73 o 
   1  -4  13      233.51      234.79      6.71 o 
   2  -4  13        0.36       -0.91      0.91 o 
   3  -4  13      206.34      204.04      6.37 o 
   4  -4  13      111.45      117.95      6.21 o 
  -5  -3  13       41.60       38.30      3.54 o 
  -4  -3  13      149.54      169.09      6.66 o 
  -3  -3  13       56.70       52.16      3.22 o 
  -2  -3  13       75.97       78.61      3.52 o 
  -1  -3  13       38.93       39.06      3.07 o 
   0  -3  13       36.03       32.37      3.14 o 
   1  -3  13      123.68      121.56      5.03 o 
   2  -3  13       74.57       74.99      6.63 o 
   3  -3  13        0.05       -0.54      1.06 o 
   4  -3  13       12.68        7.54      2.04 o 
  -5  -2  13       12.54       10.03      2.97 o 
  -4  -2  13      162.78      185.89      7.04 o 
  -3  -2  13       91.85      100.23      4.17 o 
  -2  -2  13        3.46        6.13      1.45 o 
  -1  -2  13      202.75      205.32      5.83 o 
   0  -2  13      278.45      293.81      7.17 o 
   1  -2  13      125.78      124.66      5.20 o 
   2  -2  13       58.63       63.12      3.75 o 
   3  -2  13      104.72      105.95      4.19 o 
   4  -2  13        1.82        3.18      1.33 o 
   5  -2  13       12.71       15.49      5.10 o 
  -5  -1  13       24.87       25.27      4.10 o 
  -4  -1  13      269.56      274.23     11.50 o 
  -3  -1  13       26.13       25.23      2.32 o 
  -2  -1  13       76.86       78.15      3.58 o 
  -1  -1  13      840.24      872.43     20.42 o 
   0  -1  13       17.84       17.66      2.24 o 
   1  -1  13      422.54      434.99      9.73 o 
   2  -1  13      172.59      175.23      6.19 o 
   3  -1  13        2.74        3.77      1.50 o 
   4  -1  13       38.58       43.03      3.52 o 
   5  -1  13       23.89       23.58      3.53 o 
  -4   0  13       90.59       88.25      6.15 o 
  -3   0  13       23.93       22.75      2.96 o 
  -2   0  13      104.21      100.23      4.07 o 
  -1   0  13       16.28       15.54      1.94 o 
   0   0  13      283.92      298.78      7.30 o 
   1   0  13      126.87      145.01      4.74 o 
   2   0  13       15.63       13.19      1.74 o 
   3   0  13      187.61      185.40      5.50 o 
   4   0  13       52.75       49.14      3.35 o 
   5   0  13       92.72       99.63      4.89 o 
   6   0  13        0.22       -1.59      1.59 o 
  -4   1  13       38.73       37.08      4.27 o 
  -3   1  13       78.14       75.11      3.73 o 
  -2   1  13      171.03      173.87      5.50 o 
  -1   1  13        4.91        5.15      1.53 o 
   0   1  13       75.00       85.40      3.65 o 
   1   1  13       78.35       82.23      3.56 o 
   2   1  13       86.74       98.85      3.88 o 
   3   1  13       23.18       26.01      2.23 o 
   4   1  13      369.88      357.28      9.54 o 
   5   1  13       68.74       74.07      6.05 o 
   6   1  13       18.76       19.67      4.51 o 
  -4   2  13       16.61       21.17      3.77 o 
  -3   2  13       48.86       53.04      3.78 o 
  -2   2  13       78.21       65.41      5.09 o 
  -1   2  13       26.12       28.18      3.73 o 
   0   2  13      308.95      326.00      7.85 o 
   1   2  13      126.01      140.24      4.75 o 
   2   2  13        0.34        0.11      0.91 o 
   3   2  13       55.57       47.72      3.91 o 
   4   2  13       50.37       45.25      3.17 o 
   5   2  13        3.59        2.89      1.57 o 
   6   2  13      138.56      152.44      6.19 o 
  -3   3  13       65.93       71.46      4.45 o 
  -2   3  13      155.28      149.82      6.18 o 
  -1   3  13      322.12      307.03      7.79 o 
   0   3  13       12.24       19.13      2.12 o 
   1   3  13      237.37      263.52      6.92 o 
   2   3  13       27.06       24.55      2.17 o 
   3   3  13      565.44      545.14     13.13 o 
   4   3  13        0.50       -0.58      1.15 o 
   5   3  13       25.54       24.36      2.80 o 
   6   3  13       17.44       21.11      4.71 o 
  -2   4  13      132.85      127.43      5.89 o 
  -1   4  13       44.27       39.45      2.83 o 
   0   4  13       64.71       66.94      3.44 o 
   1   4  13       42.58       38.59      2.84 o 
   2   4  13       63.73       68.78      4.18 o 
   3   4  13      113.44      118.96      5.44 o 
   4   4  13      112.88      109.97      5.20 o 
   5   4  13       71.49       72.05      4.37 o 
   6   4  13        9.72       14.51      5.64 o 
  -2   5  13        3.65        2.20      1.65 o 
  -1   5  13      118.52      116.24      5.59 o 
   0   5  13        7.60        9.59      2.16 o 
   1   5  13       16.21       17.50      2.56 o 
   2   5  13       28.67       25.77      2.87 o 
   3   5  13       72.13       72.75      4.69 o 
   4   5  13       39.01       41.60      3.33 o 
   5   5  13       25.78       31.34      5.36 o 
   6   5  13        0.38        2.34      2.16 o 
  -1   6  13        0.14       -0.34      1.92 o 
   0   6  13        7.63        1.01      1.65 o 
   1   6  13       86.80       78.10      4.71 o 
   2   6  13       46.65       39.00      7.69 o 
   3   6  13       70.37       63.92      4.26 o 
   4   6  13        0.16        1.76      1.46 o 
   5   6  13       98.59      100.48      7.36 o 
   6   6  13        8.32        8.55      2.74 o 
   1   7  13       16.25       14.84      2.70 o 
   2   7  13        1.03        0.60      1.53 o 
   3   7  13        7.63        4.27      1.82 o 
   4   7  13        0.06       -1.39      1.39 o 
   5   7  13       14.56       10.31      2.02 o 
  -3  -6  14       85.67       94.76      5.28 o 
  -2  -6  14       22.05       14.45      2.25 o 
  -1  -6  14      102.61       94.51      5.27 o 
   0  -6  14       73.89       67.73      6.60 o 
  -4  -5  14       86.49      109.82     16.40 o 
  -3  -5  14       11.67        7.26      3.69 o 
  -2  -5  14      101.37       94.28      4.38 o 
  -1  -5  14        2.97        0.91      1.83 o 
   0  -5  14       30.78       22.43      2.45 o 
   1  -5  14      196.15      207.81      6.60 o 
   2  -5  14       22.73       19.34      2.48 o 
  -4  -4  14        0.42        0.99      1.87 o 
  -3  -4  14       17.99       18.85      3.40 o 
  -2  -4  14      116.46      107.75      6.63 o 
  -1  -4  14        3.37        2.76      1.57 o 
   0  -4  14       11.16        7.08      1.89 o 
   1  -4  14      134.09      122.71      4.79 o 
   2  -4  14       88.34       80.98      3.99 o 
   3  -4  14       40.30       45.43      3.72 o 
  -4  -3  14        0.37        0.66      1.44 o 
  -3  -3  14        0.50        0.75      1.25 o 
  -2  -3  14        1.57        1.25      1.84 o 
  -1  -3  14        0.15       -0.08      1.21 o 
   0  -3  14       33.06       32.68      3.04 o 
   1  -3  14       12.89       14.37      2.31 o 
   2  -3  14       17.48       13.29      2.41 o 
   3  -3  14       13.66        9.56      4.14 o 
   4  -3  14        2.49        0.67      1.56 o 
  -4  -2  14        9.27        9.83      2.36 o 
  -3  -2  14        4.19        6.13      1.56 o 
  -2  -2  14      363.10      357.15     11.33 o 
  -1  -2  14       32.52       34.65      2.94 o 
   0  -2  14       54.22       59.99      3.80 o 
   1  -2  14       67.48       71.28      4.09 o 
   2  -2  14      237.38      234.33      7.80 o 
   3  -2  14      229.96      222.13     10.33 o 
   4  -2  14       18.19       17.02      4.74 o 
  -4  -1  14       97.07      105.46      6.07 o 
  -3  -1  14      168.50      172.49      5.78 o 
  -2  -1  14        5.44        4.94      1.39 o 
  -1  -1  14        4.90        3.54      1.27 o 
   0  -1  14       33.08       37.19      3.85 o 
   1  -1  14      256.43      269.42      8.42 o 
   2  -1  14       73.29       74.63      4.22 o 
   3  -1  14        0.54        0.40      1.32 o 
   4  -1  14      219.77      214.20      7.44 o 
   5  -1  14        1.36        3.25      2.21 o 
  -4   0  14       10.85       13.02      3.04 o 
  -3   0  14      178.62      186.25      6.05 o 
  -2   0  14       80.10       76.53      4.34 o 
  -1   0  14       27.09       31.54      2.60 o 
   0   0  14        1.87        0.28      1.06 o 
   1   0  14       33.21       46.76      2.84 o 
   2   0  14        3.27        0.42      1.10 o 
   3   0  14      328.75      299.22      8.90 o 
   4   0  14        1.53        1.51      1.77 o 
   5   0  14        4.17        5.17      1.99 o 
  -3   1  14        0.36        1.40      1.32 o 
  -2   1  14       74.27       73.58      6.96 o 
  -1   1  14        0.26        0.83      1.14 o 
   0   1  14       32.99       38.74      2.68 o 
   1   1  14       83.36       93.49      3.98 o 
   2   1  14      364.71      350.51      8.32 o 
   3   1  14       22.03       23.85      2.27 o 
   4   1  14       93.53       95.26      6.57 o 
   5   1  14        0.33       -0.90      1.52 o 
   6   1  14        4.74        5.84      2.46 o 
  -3   2  14       53.83       49.50      3.90 o 
  -2   2  14        3.31        0.60      1.26 o 
  -1   2  14       18.48       16.06      2.12 o 
   0   2  14      303.33      302.89      7.75 o 
   1   2  14      216.04      203.09      6.57 o 
   2   2  14      147.96      151.43      5.27 o 
   3   2  14       28.56       22.49      2.21 o 
   4   2  14        4.85        2.95      1.49 o 
   5   2  14      175.88      165.45      6.51 o 
   6   2  14       30.80       36.16      6.25 o 
  -2   3  14        6.91        2.80      1.68 o 
  -1   3  14      264.40      253.59      7.19 o 
   0   3  14        0.11       -0.17      1.11 o 
   1   3  14       31.59       26.17      2.38 o 
   2   3  14        4.23        1.03      1.17 o 
   3   3  14       64.95       68.27      4.22 o 
   4   3  14       23.66       23.00      2.80 o 
   5   3  14      176.02      187.93      7.18 o 
   6   3  14       54.88       56.97      4.99 o 
  -2   4  14        2.88        4.54      1.89 o 
  -1   4  14        0.75        1.05      1.34 o 
   0   4  14        0.61       -0.41      1.23 o 
   1   4  14      213.39      208.32      7.52 o 
   2   4  14       16.52       18.11      2.58 o 
   3   4  14      159.94      133.58      5.91 o 
   4   4  14        5.83        5.79      1.90 o 
   5   4  14      121.19      120.10      5.78 o 
   6   4  14       24.71       16.40      3.30 o 
  -1   5  14       32.53       35.08      5.33 o 
   0   5  14       65.85       73.87      4.57 o 
   1   5  14       35.92       32.11      3.24 o 
   2   5  14      121.86      123.05      5.78 o 
   3   5  14       10.10        5.94      3.04 o 
   4   5  14        8.15        5.24      1.80 o 
   5   5  14       33.96       29.23      3.34 o 
   1   6  14       99.80      118.26      5.81 o 
   2   6  14       25.75       30.62      4.96 o 
   3   6  14        0.18       -0.41      1.74 o 
   4   6  14       88.91       91.51      5.58 o 
   5   6  14        1.91        0.85      1.65 o 
   3   7  14      196.72      211.70     10.96 o 
  -2  -5  15       67.55       63.99      4.87 o 
  -1  -5  15       84.88       67.50      4.42 o 
   0  -5  15       10.11        5.80      2.16 o 
   1  -5  15        8.32        5.56      2.41 o 
  -3  -4  15       45.83       47.38      4.71 o 
  -2  -4  15        0.11        1.27      1.57 o 
  -1  -4  15      144.78      135.27      7.92 o 
   0  -4  15      223.56      207.70      9.88 o 
   1  -4  15        1.04        1.05      1.50 o 
   2  -4  15        1.50        0.68      1.68 o 
  -3  -3  15        6.14        3.38      2.17 o 
  -2  -3  15       43.35       37.44      5.98 o 
  -1  -3  15       18.59       15.17      2.48 o 
   0  -3  15       56.85       55.77      3.91 o 
   1  -3  15        0.75        0.86      1.49 o 
   2  -3  15        1.40        2.51      1.60 o 
   3  -3  15       76.47       77.38      5.87 o 
  -3  -2  15       67.01       69.80      4.46 o 
  -2  -2  15       56.85       43.32      3.06 o 
  -1  -2  15        1.86        4.41      1.75 o 
   0  -2  15        5.44        6.54      2.90 o 
   1  -2  15        2.69        3.74      1.61 o 
   2  -2  15      134.86      123.02      5.71 o 
   3  -2  15        0.86        0.78      1.63 o 
   4  -2  15       11.53        9.07      2.38 o 
  -3  -1  15       20.40       17.00      2.33 o 
  -2  -1  15        0.14        0.89      1.14 o 
  -1  -1  15       11.02       12.26      1.88 o 
   0  -1  15      171.72      177.87      6.95 o 
   1  -1  15       50.34       60.06      4.78 o 
   2  -1  15        9.23        8.25      2.04 o 
   3  -1  15        8.59        6.57      2.76 o 
   4  -1  15       32.21       27.93      3.25 o 
  -3   0  15        0.09        0.89      1.41 o 
  -2   0  15       34.28       36.45      2.84 o 
  -1   0  15       14.82       15.91      2.19 o 
   0   0  15       18.88       21.05      2.32 o 
   1   0  15      174.78      171.61      6.56 o 
   2   0  15      132.90      157.37      5.38 o 
   3   0  15        9.80       14.24      2.90 o 
   4   0  15        6.15        6.80      1.92 o 
   5   0  15        0.65        0.16      1.65 o 
  -3   1  15       11.59        9.62      2.16 o 
  -2   1  15        5.43        1.84      1.37 o 
  -1   1  15      216.75      225.59      6.79 o 
   0   1  15       12.08        9.88      1.83 o 
   1   1  15       46.67       54.43      3.17 o 
   2   1  15       96.33       98.87      6.54 o 
   3   1  15       50.09       54.63      5.71 o 
   4   1  15       23.83       18.80      3.01 o 
   5   1  15        1.84        0.70      3.07 o 
  -2   2  15        0.16        0.76      1.28 o 
  -1   2  15      159.79      149.97      6.46 o 
   0   2  15       29.98       39.27      3.08 o 
   1   2  15        9.39       10.66      1.88 o 
   2   2  15       30.69       30.63      3.37 o 
   3   2  15       24.03       23.64      2.44 o 
   4   2  15        7.39        9.03      2.32 o 
   5   2  15      146.74      160.19      8.19 o 
  -1   3  15      219.58      228.46      7.04 o 
   0   3  15       12.02        7.04      1.70 o 
   1   3  15       17.68       15.89      2.22 o 
   2   3  15      192.07      187.52      7.18 o 
   3   3  15       52.84       59.09      4.05 o 
   4   3  15       77.60       64.76      4.33 o 
   5   3  15      131.96      154.41      9.49 o 
  -1   4  15        9.26        9.03      2.49 o 
   0   4  15      159.12      154.84      5.63 o 
   1   4  15       63.66       77.13      4.72 o 
   2   4  15        6.54       14.41      2.49 o 
   3   4  15        1.90        3.75      1.80 o 
   4   4  15        0.11       -0.33      1.48 o 
   5   4  15       41.15       40.86      3.66 o 
   0   5  15       26.97       23.77      5.74 o 
   1   5  15        1.80        4.15      1.89 o 
   2   5  15        3.99        2.80      1.80 o 
   3   5  15       20.34       20.17      2.99 o 
   4   5  15        4.06        7.31      2.13 o 
  -1  -4  16       47.10       44.69      5.03 o 
   0  -4  16       13.64        7.31      2.48 o 
  -2  -3  16       22.25       22.14      2.99 o 
  -1  -3  16        0.53        0.59      1.51 o 
   0  -3  16       21.85       17.04      2.79 o 
   1  -3  16       33.38       31.19      3.58 o 
   2  -3  16        4.70        5.12      1.97 o 
  -2  -2  16       14.17       18.50      2.84 o 
  -1  -2  16        8.78        7.17      2.04 o 
   0  -2  16       52.83       55.13      4.85 o 
   1  -2  16        8.71       12.10      2.38 o 
   2  -2  16       92.22       89.92      5.04 o 
   3  -2  16       46.92       46.11      6.35 o 
  -2  -1  16       11.34       11.39      3.31 o 
  -1  -1  16       15.93       21.64      2.44 o 
   0  -1  16       70.78       55.95      4.78 o 
   1  -1  16        6.63        8.04      2.05 o 
   2  -1  16       19.43       22.26      2.94 o 
   3  -1  16       21.88       18.44      4.01 o 
  -2   0  16       11.27        8.76      1.85 o 
  -1   0  16      210.98      219.11      6.84 o 
   0   0  16       21.99       23.48      2.53 o 
   1   0  16       57.85       72.89      7.98 o 
   2   0  16        7.31        4.70      1.81 o 
   3   0  16       37.98       51.99      3.93 o 
   4   0  16       58.08       55.55      5.00 o 
  -2   1  16        0.32        0.82      2.87 o 
  -1   1  16        1.39        0.13      1.21 o 
   0   1  16      103.56      103.28      4.60 o 
   1   1  16       36.92       36.68      2.92 o 
   2   1  16       16.28       21.26      2.45 o 
   3   1  16        9.32       14.30      2.70 o 
   4   1  16       86.84       84.01      4.83 o 
  -1   2  16       25.56       25.90      2.74 o 
   0   2  16       34.81       31.52      2.91 o 
   1   2  16       61.71       65.43      6.63 o 
   2   2  16      282.92      271.21      7.70 o 
   3   2  16       49.70       48.00      3.78 o 
   4   2  16      150.91      159.83      6.82 o 
   0   3  16        1.97       -1.18      1.25 o 
   1   3  16       37.20       50.10      3.35 o 
   2   3  16       21.53       24.85      3.11 o 
   3   3  16       31.80       22.31      4.35 o 
   4   3  16        0.01       -0.09      1.61 o 
   1   4  16        2.52        0.32      1.57 o 
   2   4  16      111.98      110.67      5.80 o 
   3   4  16       12.50        4.79      1.99 o 
   0  -1  17      202.83      215.35      8.12 o 
   1  -1  17       31.14       22.58      3.42 o 
   0   0  17        6.53        3.84      1.71 o 
   1   0  17      299.10      340.31     10.47 o 
   2   0  17       95.14       93.38      6.68 o 
   0   1  17        7.60       12.11      3.19 o 
   1   1  17      121.73      126.82      9.97 o 
   2   1  17       29.56       35.34      3.06 o 
   1   2  17        1.16        2.12      1.54 o 
   2   2  17        8.65       11.31      2.18 o 
                                                 
